# Supplementary material for: ﻿Pseudolepraria, a new leprose genus revealed in Ramalinaceae (Ascomycota, Lecanoromycetes, Lecanorales) to accommodate Leprariastephaniana
Source: MycoKeys. 2023 Mar 24;96:97–112. doi: 10.3897/mycokeys.96.98029 (PMC10210240; doi:10.3897/mycokeys.96.98029)
Supplement: XML Treatment for Pseudolepraria [file mycokeys.96.98029-treatment1.xml]

<!DOCTYPE tp:taxon-treatment
  PUBLIC "-//TaxonX//DTD Taxonomic Treatment Publishing DTD v0 20100105//EN" "tax-treatment-NSO.dtd">
<tp:taxon-treatment xmlns:tp="http://www.plazi.org/taxpub"><tp:treatment-meta><kwd-group><label>Taxon classification</label><kwd>
              <named-content content-type="kingdom">Fungi</named-content>
            </kwd><kwd>
              <named-content content-type="order">Lecanorales</named-content>
            </kwd><kwd>
              <named-content content-type="family">Ramalinaceae</named-content>
            </kwd></kwd-group><mixed-citation publication-type="journal"><person-group><name><surname>Kukwa</surname><given-names>Martin</given-names></name><name><surname>Kosecka</surname><given-names>Magdalena</given-names></name><name><surname>Jabłońska</surname><given-names>Agnieszka</given-names></name><name><surname>Flakus</surname><given-names>Adam</given-names></name><name><surname>Rodriguez-Flakus</surname><given-names>Pamela</given-names></name><name><surname>Guzow-Krzemińska</surname><given-names>Beata</given-names></name></person-group><article-title>﻿<italic><tp:taxon-name><tp:taxon-name-part taxon-name-part-type="genus" reg="Pseudolepraria">Pseudolepraria</tp:taxon-name-part></tp:taxon-name></italic>, a new leprose genus revealed in <tp:taxon-name><tp:taxon-name-part taxon-name-part-type="family">Ramalinaceae</tp:taxon-name-part></tp:taxon-name> (<tp:taxon-name><tp:taxon-name-part taxon-name-part-type="phylum">Ascomycota</tp:taxon-name-part></tp:taxon-name>, <tp:taxon-name><tp:taxon-name-part taxon-name-part-type="class">Lecanoromycetes</tp:taxon-name-part></tp:taxon-name>, <tp:taxon-name><tp:taxon-name-part taxon-name-part-type="order">Lecanorales</tp:taxon-name-part></tp:taxon-name>) to accommodate <italic><tp:taxon-name><tp:taxon-name-part taxon-name-part-type="genus" reg="Lepraria">Lepraria</tp:taxon-name-part><tp:taxon-name-part taxon-name-part-type="species" reg="stephaniana">stephaniana</tp:taxon-name-part></tp:taxon-name></italic></article-title><source>MycoKeys</source><day>24</day><month>03</month><year>2023</year><volume>96</volume><fpage>97</fpage><lpage>112</lpage><pub-id pub-id-type="doi">10.3897/mycokeys.96.98029</pub-id></mixed-citation></tp:treatment-meta><tp:nomenclature><label>﻿</label><tp:taxon-name>
            <object-id xmlns:xlink="http://www.w3.org/1999/xlink" content-type="arpha" xlink:type="simple">36CF85FA-ED27-57CF-A739-A95AF89D9AF5</object-id>
            <tp:taxon-name-part taxon-name-part-type="genus" reg="Pseudolepraria">Pseudolepraria</tp:taxon-name-part>
            <object-id xmlns:xlink="http://www.w3.org/1999/xlink" content-type="mycobank" xlink:type="simple">847408</object-id>
          </tp:taxon-name><tp:taxon-authority>Kukwa, Jabłońska, Kosecka &amp; Guzow-Krzemińska</tp:taxon-authority><tp:taxon-status xmlns:xlink="http://www.w3.org/1999/xlink" xlink:type="simple">gen. nov.</tp:taxon-status></tp:nomenclature><tp:treatment-sec sec-type="diagnosis" id="SECID0EEWBI"><title>Diagnosis.</title><p>Characterised by thick, unstratified thallus composed of soredia-like granules, the presence of 4-<italic>O</italic>-methylleprolomin, salazinic acid, zeorin, and unknown terpenoid, and the phylogenetic position within <tp:taxon-name><tp:taxon-name-part taxon-name-part-type="family">Ramalinaceae</tp:taxon-name-part></tp:taxon-name>.</p></tp:treatment-sec><tp:treatment-sec sec-type="Generic type" id="SECID0ERWBI"><title>Generic type.</title><p><italic><tp:taxon-name><tp:taxon-name-part taxon-name-part-type="genus" reg="Pseudolepraria">Pseudolepraria</tp:taxon-name-part><tp:taxon-name-part taxon-name-part-type="species" reg="stephaniana">stephaniana</tp:taxon-name-part></tp:taxon-name></italic> (Elix, Flakus &amp; Kukwa) Kukwa, Jabłońska, Kosecka &amp; Guzow-Krzemińska</p></tp:treatment-sec><tp:treatment-sec sec-type="description" id="SECID0ECXBI"><title>Description.</title><p>As this is a monotypic genus the description below constitutes the generic description.</p></tp:treatment-sec><tp:treatment-sec sec-type="etymology" id="SECID0EHXBI"><title>Etymology.</title><p>The new name refers to the similarity to the genus <italic><tp:taxon-name><tp:taxon-name-part taxon-name-part-type="genus" reg="Lepraria">Lepraria</tp:taxon-name-part></tp:taxon-name></italic>, in which this particular species was originally placed.</p></tp:treatment-sec></tp:taxon-treatment>
