# Supplementary material for: ﻿Pseudolepraria, a new leprose genus revealed in Ramalinaceae (Ascomycota, Lecanoromycetes, Lecanorales) to accommodate Leprariastephaniana
Source: MycoKeys. 2023 Mar 24;96:97–112. doi: 10.3897/mycokeys.96.98029 (PMC10210240; doi:10.3897/mycokeys.96.98029)
Supplement: XML Treatment for Pseudolepraria stephaniana [file mycokeys.96.98029-treatment2.xml]

<!DOCTYPE tp:taxon-treatment
  PUBLIC "-//TaxonX//DTD Taxonomic Treatment Publishing DTD v0 20100105//EN" "tax-treatment-NSO.dtd">
<tp:taxon-treatment xmlns:tp="http://www.plazi.org/taxpub"><tp:treatment-meta><kwd-group><label>Taxon classification</label><kwd>
              <named-content content-type="kingdom">Fungi</named-content>
            </kwd><kwd>
              <named-content content-type="order">Lecanorales</named-content>
            </kwd><kwd>
              <named-content content-type="family">Ramalinaceae</named-content>
            </kwd></kwd-group><mixed-citation publication-type="journal"><person-group><name><surname>Kukwa</surname><given-names>Martin</given-names></name><name><surname>Kosecka</surname><given-names>Magdalena</given-names></name><name><surname>Jabłońska</surname><given-names>Agnieszka</given-names></name><name><surname>Flakus</surname><given-names>Adam</given-names></name><name><surname>Rodriguez-Flakus</surname><given-names>Pamela</given-names></name><name><surname>Guzow-Krzemińska</surname><given-names>Beata</given-names></name></person-group><article-title>﻿<italic><tp:taxon-name><tp:taxon-name-part taxon-name-part-type="genus" reg="Pseudolepraria">Pseudolepraria</tp:taxon-name-part></tp:taxon-name></italic>, a new leprose genus revealed in <tp:taxon-name><tp:taxon-name-part taxon-name-part-type="family">Ramalinaceae</tp:taxon-name-part></tp:taxon-name> (<tp:taxon-name><tp:taxon-name-part taxon-name-part-type="phylum">Ascomycota</tp:taxon-name-part></tp:taxon-name>, <tp:taxon-name><tp:taxon-name-part taxon-name-part-type="class">Lecanoromycetes</tp:taxon-name-part></tp:taxon-name>, <tp:taxon-name><tp:taxon-name-part taxon-name-part-type="order">Lecanorales</tp:taxon-name-part></tp:taxon-name>) to accommodate <italic><tp:taxon-name><tp:taxon-name-part taxon-name-part-type="genus" reg="Lepraria">Lepraria</tp:taxon-name-part><tp:taxon-name-part taxon-name-part-type="species" reg="stephaniana">stephaniana</tp:taxon-name-part></tp:taxon-name></italic></article-title><source>MycoKeys</source><day>24</day><month>03</month><year>2023</year><volume>96</volume><fpage>97</fpage><lpage>112</lpage><pub-id pub-id-type="doi">10.3897/mycokeys.96.98029</pub-id></mixed-citation></tp:treatment-meta><tp:nomenclature><label>﻿</label><tp:taxon-name>
            <object-id xmlns:xlink="http://www.w3.org/1999/xlink" content-type="arpha" xlink:type="simple">E28E76E4-5CFC-51ED-95F9-BFB3CEC406BB</object-id>
            <tp:taxon-name-part taxon-name-part-type="genus" reg="Pseudolepraria">Pseudolepraria</tp:taxon-name-part>
            <tp:taxon-name-part taxon-name-part-type="species" reg="stephaniana">stephaniana</tp:taxon-name-part>
            <object-id xmlns:xlink="http://www.w3.org/1999/xlink" content-type="mycobank" xlink:type="simple">847409</object-id>
          </tp:taxon-name><tp:taxon-authority>(Elix, Flakus &amp; Kukwa) Kukwa, Jabłońska, Kosecka &amp; Guzow-Krzemińska</tp:taxon-authority><tp:taxon-status xmlns:xlink="http://www.w3.org/1999/xlink" xlink:type="simple">comb. nov.</tp:taxon-status><xref ref-type="fig" rid="F2">Fig. 2</xref><tp:nomenclature-citation-list><tp:nomenclature-citation><tp:taxon-name>
                <tp:taxon-name-part taxon-name-part-type="genus" reg="Lepraria">Lepraria</tp:taxon-name-part>
                <tp:taxon-name-part taxon-name-part-type="species" reg="stephaniana">stephaniana</tp:taxon-name-part>
              </tp:taxon-name><comment>Elix, Flakus &amp; Kukwa, in Flakus et al., Lichenologist 43: 64, 2011 (2010). Basionym.</comment></tp:nomenclature-citation></tp:nomenclature-citation-list></tp:nomenclature><tp:treatment-sec sec-type="material" id="SECID0EPZBI"><title>Type.</title><p>Bolivia. Dept. La Paz: Prov. Iturralde, between Ixiamas and Santa Rosa de Maravillas villages, elev. 305 m, <named-content xmlns:xlink="http://www.w3.org/1999/xlink" content-type="dwc:verbatimCoordinates" xlink:type="simple"><named-content content-type="geo-json" specific-use="{&#34;type&#34;:&#34;Point&#34;,&#34;coordinates&#34;:[-68.121667,-13.821111]}" id="NCID0E4ZBI" xlink:type="simple">13°49'16"S, 68°07'18"W</named-content></named-content>, preandean Amazon forest, on bark of tree, 28 July 2008, M. Kukwa 6828 (holotype: UGDA L!; isotypes: B!, BG!, KRAM!, LPB!, NY!).</p></tp:treatment-sec><tp:treatment-sec sec-type="description" id="SECID0EC1BI"><title>Description</title><p><bold>(adopted from <xref ref-type="bibr" rid="B13">Flakus et al. 2011a</xref>).</bold> Thallus crustose, thick, usually not delimited nor lobed, green-grey to creamy-white, not stratified, but sometimes with a poorly differentiated, pseudo-medullary layer of decaying granules. Hypothallus indistinct. Granules coarse with soft appearance, irregularly rounded, up to 100(–200) μm in diam., composed of very lax hyphae mixed with algal cells, usually with projecting hyphae up to c. 30(–50) μm long. Photobiont green, cells globose, up to 12 μm in diam.</p></tp:treatment-sec><tp:treatment-sec sec-type="chemistry" id="SECID0EP1BI"><title>Chemistry.</title><p>Substances detected: 4-<italic>O</italic>-methylleprolomin (major), salazinic acid (minor), zeorin (minor) and an unknown terpenoid (minor) with Rf class values A6, B6, C6. Thallus reactions: K+ yellow turning brownish to red, P+ yellow, C–, KC– (see also <xref ref-type="bibr" rid="B13">Flakus et al. 2011a</xref>).</p></tp:treatment-sec><tp:treatment-sec sec-type="distribution" id="SECID0E21BI"><title>Distribution and habitat.</title><p>The species is known only from three localities in Bolivia. It was found on bark of trees in transition Chaqueño-Amazon or preandean Amazon forests at elevation between c. 300 to 470 m a.s.l. (<xref ref-type="bibr" rid="B13">Flakus et al. 2011a</xref>; <xref ref-type="bibr" rid="B23">Guzow-Krzemińska et al. 2019b</xref>).</p><fig id="F2" position="float" orientation="portrait"><object-id xmlns:xlink="http://www.w3.org/1999/xlink" content-type="doi" xlink:type="simple">10.3897/mycokeys.96.98029.figure2</object-id><object-id xmlns:xlink="http://www.w3.org/1999/xlink" content-type="arpha" xlink:type="simple">F8347EC9-4409-5C3C-A3AF-9D370EE7A0FD</object-id><label>Figure 2.</label><caption><p>Morphology of <italic><tp:taxon-name><tp:taxon-name-part taxon-name-part-type="genus" reg="Pseudolepraria">Pseudolepraria</tp:taxon-name-part><tp:taxon-name-part taxon-name-part-type="species" reg="stephaniana">stephaniana</tp:taxon-name-part></tp:taxon-name></italic> (type). Scale bar: 0.5 mm.</p></caption><graphic xmlns:xlink="http://www.w3.org/1999/xlink" xlink:href="mycokeys-96-097-g002.jpg" position="float" orientation="portrait" xlink:type="simple" id="oo_829356.jpg"><uri content-type="original_file" xlink:type="simple">https://binary.pensoft.net/fig/829356</uri></graphic></fig></tp:treatment-sec><tp:treatment-sec sec-type="Specimens used for DNA extraction" id="SECID0EB3BI"><title>Specimens used for DNA extraction</title><p><bold>(Table <xref ref-type="table" rid="T1">1</xref>).</bold> Bolivia. Dept. La Paz: Prov. Abel Iturralde, between Santa Rosa de Maravillas and Tumupasa, <named-content xmlns:xlink="http://www.w3.org/1999/xlink" content-type="dwc:verbatimCoordinates" xlink:type="simple"><named-content content-type="geo-json" specific-use="{&#34;type&#34;:&#34;Point&#34;,&#34;coordinates&#34;:[-67.970556,-13.978611]}" id="NCID0EW3BI" xlink:type="simple">13°58'43"S, 67°58'14"W</named-content></named-content>, elev. 300 m, natural Preandean Amazon forest, corticolous, 25 May 2017, M. Kukwa 19740 (LPB, UGDA). Dept. Santa Cruz: Prov. Ichilo, Parque Nacional y Área Natural de Manejo Integrado Amboró, Sendero a la Cascada, near Villa Amboró, <named-content xmlns:xlink="http://www.w3.org/1999/xlink" content-type="dwc:verbatimCoordinates" xlink:type="simple"><named-content content-type="geo-json" specific-use="{&#34;type&#34;:&#34;Point&#34;,&#34;coordinates&#34;:[-63.584722,-17.733889]}" id="NCID0E53BI" xlink:type="simple">17°44'02"S, 63°35'05"W</named-content></named-content>, elev. 470 m, transition Chaqueño-Amazon forest, in the valley, corticolous, 11 May 2017, M. Kukwa 19267 (LPB, UGDA).</p></tp:treatment-sec><tp:treatment-sec><!--Section generated to contain objects referenced in tp:taxon-treatment.--><table-wrap id="T1" position="float" orientation="portrait"><label>Table 1.</label><caption><p>Species used in this study with their GenBank accession numbers. New sequences are marked in bold.</p></caption><table id="TID0E52AI" rules="all"><tbody><tr><th rowspan="1" colspan="1">Species</th><th rowspan="1" colspan="1">nucITS rDNA</th><th rowspan="1" colspan="1">nucLSU rDNA</th><th rowspan="1" colspan="1">mtSSU</th><th rowspan="1" colspan="1">RPB2</th><th rowspan="1" colspan="1">Algal nucITS rDNA</th></tr><tr><td rowspan="1" colspan="1">
                  <italic>
                    <tp:taxon-name><tp:taxon-name-part taxon-name-part-type="genus" reg="Aciculopsora">Aciculopsora</tp:taxon-name-part><tp:taxon-name-part taxon-name-part-type="species" reg="salmonea">salmonea</tp:taxon-name-part></tp:taxon-name>
                  </italic>
                </td><td rowspan="1" colspan="1" style="color: #41422f">
                  <ext-link xmlns:xlink="http://www.w3.org/1999/xlink" ext-link-type="gen" xlink:href="MG925948" xlink:type="simple">MG925948</ext-link>
                </td><td rowspan="1" colspan="1">–</td><td rowspan="1" colspan="1" style="color: #41422f">
                  <ext-link xmlns:xlink="http://www.w3.org/1999/xlink" ext-link-type="gen" xlink:href="MG925842" xlink:type="simple">MG925842</ext-link>
                </td><td rowspan="1" colspan="1">–</td><td rowspan="1" colspan="1"/></tr><tr><td rowspan="1" colspan="1">
                  <italic>
                    <tp:taxon-name><tp:taxon-name-part taxon-name-part-type="genus" reg="Aciculopsora">Aciculopsora</tp:taxon-name-part><tp:taxon-name-part taxon-name-part-type="species" reg="srilankensis">srilankensis</tp:taxon-name-part></tp:taxon-name>
                  </italic>
                </td><td rowspan="1" colspan="1" style="color: #41422f">
                  <ext-link xmlns:xlink="http://www.w3.org/1999/xlink" ext-link-type="gen" xlink:href="MK400258" xlink:type="simple">MK400258</ext-link>
                </td><td rowspan="1" colspan="1">–</td><td rowspan="1" colspan="1" style="color: #41422f">
                  <ext-link xmlns:xlink="http://www.w3.org/1999/xlink" ext-link-type="gen" xlink:href="MK400211" xlink:type="simple">MK400211</ext-link>
                </td><td rowspan="1" colspan="1">–</td><td rowspan="1" colspan="1"/></tr><tr><td rowspan="1" colspan="1">
                  <italic>
                    <tp:taxon-name><tp:taxon-name-part taxon-name-part-type="genus" reg="Bacidia">Bacidia</tp:taxon-name-part><tp:taxon-name-part taxon-name-part-type="species" reg="arceutina">arceutina</tp:taxon-name-part></tp:taxon-name>
                  </italic>
                </td><td rowspan="1" colspan="1" style="color: #41422f">
                  <ext-link xmlns:xlink="http://www.w3.org/1999/xlink" ext-link-type="gen" xlink:href="AF282083" xlink:type="simple">AF282083</ext-link>
                </td><td rowspan="1" colspan="1" style="color: #41422f">
                  <ext-link xmlns:xlink="http://www.w3.org/1999/xlink" ext-link-type="gen" xlink:href="MG926041" xlink:type="simple">MG926041</ext-link>
                </td><td rowspan="1" colspan="1" style="color: #41422f">
                  <ext-link xmlns:xlink="http://www.w3.org/1999/xlink" ext-link-type="gen" xlink:href="MG925846" xlink:type="simple">MG925846</ext-link>
                </td><td rowspan="1" colspan="1" style="color: #41422f">
                  <ext-link xmlns:xlink="http://www.w3.org/1999/xlink" ext-link-type="gen" xlink:href="MG926230" xlink:type="simple">MG926230</ext-link>
                </td><td rowspan="1" colspan="1"/></tr><tr><td rowspan="1" colspan="1">
                  <italic>
                    <tp:taxon-name><tp:taxon-name-part taxon-name-part-type="genus" reg="Bacidia">Bacidia</tp:taxon-name-part><tp:taxon-name-part taxon-name-part-type="species" reg="rosella">rosella</tp:taxon-name-part></tp:taxon-name>
                  </italic>
                </td><td rowspan="1" colspan="1" style="color: #41422f">
                  <ext-link xmlns:xlink="http://www.w3.org/1999/xlink" ext-link-type="gen" xlink:href="AF282086" xlink:type="simple">AF282086</ext-link>
                </td><td rowspan="1" colspan="1" style="color: #41422f">
                  <ext-link xmlns:xlink="http://www.w3.org/1999/xlink" ext-link-type="gen" xlink:href="AY300829" xlink:type="simple">AY300829</ext-link>
                </td><td rowspan="1" colspan="1" style="color: #41422f">
                  <ext-link xmlns:xlink="http://www.w3.org/1999/xlink" ext-link-type="gen" xlink:href="AY300877" xlink:type="simple">AY300877</ext-link>
                </td><td rowspan="1" colspan="1" style="color: #41422f">
                  <ext-link xmlns:xlink="http://www.w3.org/1999/xlink" ext-link-type="gen" xlink:href="AM292755" xlink:type="simple">AM292755</ext-link>
                </td><td rowspan="1" colspan="1"/></tr><tr><td rowspan="1" colspan="1">
                  <italic>
                    <tp:taxon-name><tp:taxon-name-part taxon-name-part-type="genus" reg="Bacidina">Bacidina</tp:taxon-name-part><tp:taxon-name-part taxon-name-part-type="species" reg="arnoldiana">arnoldiana</tp:taxon-name-part></tp:taxon-name>
                  </italic>
                </td><td rowspan="1" colspan="1" style="color: #41422f">
                  <ext-link xmlns:xlink="http://www.w3.org/1999/xlink" ext-link-type="gen" xlink:href="AF282093" xlink:type="simple">AF282093</ext-link>
                </td><td rowspan="1" colspan="1" style="color: #41422f">
                  <ext-link xmlns:xlink="http://www.w3.org/1999/xlink" ext-link-type="gen" xlink:href="MG926048" xlink:type="simple">MG926048</ext-link>
                </td><td rowspan="1" colspan="1" style="color: #41422f">
                  <ext-link xmlns:xlink="http://www.w3.org/1999/xlink" ext-link-type="gen" xlink:href="MG925854" xlink:type="simple">MG925854</ext-link>
                </td><td rowspan="1" colspan="1" style="color: #41422f">
                  <ext-link xmlns:xlink="http://www.w3.org/1999/xlink" ext-link-type="gen" xlink:href="MG926238" xlink:type="simple">MG926238</ext-link>
                </td><td rowspan="1" colspan="1"/></tr><tr><td rowspan="1" colspan="1">
                  <italic>
                    <tp:taxon-name><tp:taxon-name-part taxon-name-part-type="genus" reg="Bacidina">Bacidina</tp:taxon-name-part><tp:taxon-name-part taxon-name-part-type="species" reg="phacodes">phacodes</tp:taxon-name-part></tp:taxon-name>
                  </italic>
                </td><td rowspan="1" colspan="1" style="color: #41422f">
                  <ext-link xmlns:xlink="http://www.w3.org/1999/xlink" ext-link-type="gen" xlink:href="AF282100" xlink:type="simple">AF282100</ext-link>
                </td><td rowspan="1" colspan="1" style="color: #41422f">
                  <ext-link xmlns:xlink="http://www.w3.org/1999/xlink" ext-link-type="gen" xlink:href="MG926049" xlink:type="simple">MG926049</ext-link>
                </td><td rowspan="1" colspan="1" style="color: #41422f">
                  <ext-link xmlns:xlink="http://www.w3.org/1999/xlink" ext-link-type="gen" xlink:href="AY567725" xlink:type="simple">AY567725</ext-link>
                </td><td rowspan="1" colspan="1" style="color: #41422f">
                  <ext-link xmlns:xlink="http://www.w3.org/1999/xlink" ext-link-type="gen" xlink:href="MG926240" xlink:type="simple">MG926240</ext-link>
                </td><td rowspan="1" colspan="1"/></tr><tr><td rowspan="1" colspan="1">
                  <italic>
                    <tp:taxon-name><tp:taxon-name-part taxon-name-part-type="genus" reg="Badimia">Badimia</tp:taxon-name-part><tp:taxon-name-part taxon-name-part-type="species" reg="dimidiata">dimidiata</tp:taxon-name-part></tp:taxon-name>
                  </italic>
                </td><td rowspan="1" colspan="1" style="color: #41422f">
                  <ext-link xmlns:xlink="http://www.w3.org/1999/xlink" ext-link-type="gen" xlink:href="MG925956" xlink:type="simple">MG925956</ext-link>
                </td><td rowspan="1" colspan="1" style="color: #41422f">
                  <ext-link xmlns:xlink="http://www.w3.org/1999/xlink" ext-link-type="gen" xlink:href="MG926052" xlink:type="simple">MG926052</ext-link>
                </td><td rowspan="1" colspan="1" style="color: #41422f">
                  <ext-link xmlns:xlink="http://www.w3.org/1999/xlink" ext-link-type="gen" xlink:href="AY567774" xlink:type="simple">AY567774</ext-link>
                </td><td rowspan="1" colspan="1">–</td><td rowspan="1" colspan="1"/></tr><tr><td rowspan="1" colspan="1">
                  <italic>
                    <tp:taxon-name><tp:taxon-name-part taxon-name-part-type="genus" reg="Bellicidia">Bellicidia</tp:taxon-name-part><tp:taxon-name-part taxon-name-part-type="species" reg="incompta">incompta</tp:taxon-name-part></tp:taxon-name>
                  </italic>
                </td><td rowspan="1" colspan="1" style="color: #41422f">
                  <ext-link xmlns:xlink="http://www.w3.org/1999/xlink" ext-link-type="gen" xlink:href="AF282092" xlink:type="simple">AF282092</ext-link>
                </td><td rowspan="1" colspan="1" style="color: #41422f">
                  <ext-link xmlns:xlink="http://www.w3.org/1999/xlink" ext-link-type="gen" xlink:href="MG926043" xlink:type="simple">MG926043</ext-link>
                </td><td rowspan="1" colspan="1" style="color: #41422f">
                  <ext-link xmlns:xlink="http://www.w3.org/1999/xlink" ext-link-type="gen" xlink:href="MG925849" xlink:type="simple">MG925849</ext-link>
                </td><td rowspan="1" colspan="1" style="color: #41422f">
                  <ext-link xmlns:xlink="http://www.w3.org/1999/xlink" ext-link-type="gen" xlink:href="MG926233" xlink:type="simple">MG926233</ext-link>
                </td><td rowspan="1" colspan="1"/></tr><tr><td rowspan="1" colspan="1">
                  <italic>
                    <tp:taxon-name><tp:taxon-name-part taxon-name-part-type="genus" reg="Biatora">Biatora</tp:taxon-name-part><tp:taxon-name-part taxon-name-part-type="species" reg="globulosa">globulosa</tp:taxon-name-part></tp:taxon-name>
                  </italic>
                </td><td rowspan="1" colspan="1" style="color: #41422f">
                  <ext-link xmlns:xlink="http://www.w3.org/1999/xlink" ext-link-type="gen" xlink:href="AF282073" xlink:type="simple">AF282073</ext-link>
                </td><td rowspan="1" colspan="1" style="color: #41422f">
                  <ext-link xmlns:xlink="http://www.w3.org/1999/xlink" ext-link-type="gen" xlink:href="MG926055" xlink:type="simple">MG926055</ext-link>
                </td><td rowspan="1" colspan="1" style="color: #41422f">
                  <ext-link xmlns:xlink="http://www.w3.org/1999/xlink" ext-link-type="gen" xlink:href="KF662414" xlink:type="simple">KF662414</ext-link>
                </td><td rowspan="1" colspan="1" style="color: #41422f">
                  <ext-link xmlns:xlink="http://www.w3.org/1999/xlink" ext-link-type="gen" xlink:href="KF662450" xlink:type="simple">KF662450</ext-link>
                </td><td rowspan="1" colspan="1"/></tr><tr><td rowspan="1" colspan="1">
                  <italic>
                    <tp:taxon-name><tp:taxon-name-part taxon-name-part-type="genus" reg="Biatora">Biatora</tp:taxon-name-part><tp:taxon-name-part taxon-name-part-type="species" reg="vacciniicola">vacciniicola</tp:taxon-name-part></tp:taxon-name>
                  </italic>
                </td><td rowspan="1" colspan="1" style="color: #41422f">
                  <ext-link xmlns:xlink="http://www.w3.org/1999/xlink" ext-link-type="gen" xlink:href="MG925960" xlink:type="simple">MG925960</ext-link>
                </td><td rowspan="1" colspan="1" style="color: #41422f">
                  <ext-link xmlns:xlink="http://www.w3.org/1999/xlink" ext-link-type="gen" xlink:href="MG926060" xlink:type="simple">MG926060</ext-link>
                </td><td rowspan="1" colspan="1" style="color: #41422f">
                  <ext-link xmlns:xlink="http://www.w3.org/1999/xlink" ext-link-type="gen" xlink:href="MG925861" xlink:type="simple">MG925861</ext-link>
                </td><td rowspan="1" colspan="1" style="color: #41422f">
                  <ext-link xmlns:xlink="http://www.w3.org/1999/xlink" ext-link-type="gen" xlink:href="MG926245" xlink:type="simple">MG926245</ext-link>
                </td><td rowspan="1" colspan="1"/></tr><tr><td rowspan="1" colspan="1">
                  <italic>
                    <tp:taxon-name><tp:taxon-name-part taxon-name-part-type="genus" reg="Biatora">Biatora</tp:taxon-name-part><tp:taxon-name-part taxon-name-part-type="species" reg="vernalis">vernalis</tp:taxon-name-part></tp:taxon-name>
                  </italic>
                </td><td rowspan="1" colspan="1" style="color: #41422f">
                  <ext-link xmlns:xlink="http://www.w3.org/1999/xlink" ext-link-type="gen" xlink:href="AF282070" xlink:type="simple">AF282070</ext-link>
                </td><td rowspan="1" colspan="1" style="color: #41422f">
                  <ext-link xmlns:xlink="http://www.w3.org/1999/xlink" ext-link-type="gen" xlink:href="DQ838752" xlink:type="simple">DQ838752</ext-link>
                </td><td rowspan="1" colspan="1" style="color: #41422f">
                  <ext-link xmlns:xlink="http://www.w3.org/1999/xlink" ext-link-type="gen" xlink:href="DQ838753" xlink:type="simple">DQ838753</ext-link>
                </td><td rowspan="1" colspan="1">–</td><td rowspan="1" colspan="1"/></tr><tr><td rowspan="1" colspan="1">
                  <italic>
                    <tp:taxon-name><tp:taxon-name-part taxon-name-part-type="genus" reg="Bibbya">Bibbya</tp:taxon-name-part><tp:taxon-name-part taxon-name-part-type="species" reg="albomarginata">albomarginata</tp:taxon-name-part></tp:taxon-name>
                  </italic>
                </td><td rowspan="1" colspan="1" style="color: #41422f">
                  <ext-link xmlns:xlink="http://www.w3.org/1999/xlink" ext-link-type="gen" xlink:href="MG926024" xlink:type="simple">MG926024</ext-link>
                </td><td rowspan="1" colspan="1" style="color: #41422f">
                  <ext-link xmlns:xlink="http://www.w3.org/1999/xlink" ext-link-type="gen" xlink:href="MG926115" xlink:type="simple">MG926115</ext-link>
                </td><td rowspan="1" colspan="1" style="color: #41422f">
                  <ext-link xmlns:xlink="http://www.w3.org/1999/xlink" ext-link-type="gen" xlink:href="MG925927" xlink:type="simple">MG925927</ext-link>
                </td><td rowspan="1" colspan="1" style="color: #41422f">
                  <ext-link xmlns:xlink="http://www.w3.org/1999/xlink" ext-link-type="gen" xlink:href="MG926286" xlink:type="simple">MG926286</ext-link>
                </td><td rowspan="1" colspan="1"/></tr><tr><td rowspan="1" colspan="1">
                  <italic>
                    <tp:taxon-name><tp:taxon-name-part taxon-name-part-type="genus" reg="Bibbya">Bibbya</tp:taxon-name-part><tp:taxon-name-part taxon-name-part-type="species" reg="vermifera">vermifera</tp:taxon-name-part></tp:taxon-name>
                  </italic>
                </td><td rowspan="1" colspan="1" style="color: #41422f">
                  <ext-link xmlns:xlink="http://www.w3.org/1999/xlink" ext-link-type="gen" xlink:href="AF282109" xlink:type="simple">AF282109</ext-link>
                </td><td rowspan="1" colspan="1" style="color: #41422f">
                  <ext-link xmlns:xlink="http://www.w3.org/1999/xlink" ext-link-type="gen" xlink:href="MG926047" xlink:type="simple">MG926047</ext-link>
                </td><td rowspan="1" colspan="1" style="color: #41422f">
                  <ext-link xmlns:xlink="http://www.w3.org/1999/xlink" ext-link-type="gen" xlink:href="MG925852" xlink:type="simple">MG925852</ext-link>
                </td><td rowspan="1" colspan="1" style="color: #41422f">
                  <ext-link xmlns:xlink="http://www.w3.org/1999/xlink" ext-link-type="gen" xlink:href="MG926237" xlink:type="simple">MG926237</ext-link>
                </td><td rowspan="1" colspan="1"/></tr><tr><td rowspan="1" colspan="1">
                  <italic>
                    <tp:taxon-name><tp:taxon-name-part taxon-name-part-type="genus" reg="Bilimbia">Bilimbia</tp:taxon-name-part><tp:taxon-name-part taxon-name-part-type="species" reg="sabuletorum">sabuletorum</tp:taxon-name-part></tp:taxon-name>
                  </italic>
                </td><td rowspan="1" colspan="1" style="color: #41422f">
                  <ext-link xmlns:xlink="http://www.w3.org/1999/xlink" ext-link-type="gen" xlink:href="AM292670" xlink:type="simple">AM292670</ext-link>
                </td><td rowspan="1" colspan="1" style="color: #41422f">
                  <ext-link xmlns:xlink="http://www.w3.org/1999/xlink" ext-link-type="gen" xlink:href="AY756346" xlink:type="simple">AY756346</ext-link>
                </td><td rowspan="1" colspan="1" style="color: #41422f">
                  <ext-link xmlns:xlink="http://www.w3.org/1999/xlink" ext-link-type="gen" xlink:href="AY567721" xlink:type="simple">AY567721</ext-link>
                </td><td rowspan="1" colspan="1" style="color: #41422f">
                  <ext-link xmlns:xlink="http://www.w3.org/1999/xlink" ext-link-type="gen" xlink:href="AM292761" xlink:type="simple">AM292761</ext-link>
                </td><td rowspan="1" colspan="1"/></tr><tr><td rowspan="1" colspan="1">
                  <italic>
                    <tp:taxon-name><tp:taxon-name-part taxon-name-part-type="genus" reg="Boreoplaca">Boreoplaca</tp:taxon-name-part><tp:taxon-name-part taxon-name-part-type="species" reg="ultrafrigida">ultrafrigida</tp:taxon-name-part></tp:taxon-name>
                  </italic>
                </td><td rowspan="1" colspan="1" style="color: #41422f">
                  <ext-link xmlns:xlink="http://www.w3.org/1999/xlink" ext-link-type="gen" xlink:href="HM161512" xlink:type="simple">HM161512</ext-link>
                </td><td rowspan="1" colspan="1" style="color: #41422f">
                  <ext-link xmlns:xlink="http://www.w3.org/1999/xlink" ext-link-type="gen" xlink:href="DQ986797" xlink:type="simple">DQ986797</ext-link>
                </td><td rowspan="1" colspan="1" style="color: #41422f">
                  <ext-link xmlns:xlink="http://www.w3.org/1999/xlink" ext-link-type="gen" xlink:href="DQ986813" xlink:type="simple">DQ986813</ext-link>
                </td><td rowspan="1" colspan="1" style="color: #41422f">
                  <ext-link xmlns:xlink="http://www.w3.org/1999/xlink" ext-link-type="gen" xlink:href="DQ992421" xlink:type="simple">DQ992421</ext-link>
                </td><td rowspan="1" colspan="1"/></tr><tr><td rowspan="1" colspan="1">
                  <italic>
                    <tp:taxon-name><tp:taxon-name-part taxon-name-part-type="genus" reg="Catillaria">Catillaria</tp:taxon-name-part><tp:taxon-name-part taxon-name-part-type="species" reg="scotinodes">scotinodes</tp:taxon-name-part></tp:taxon-name>
                  </italic>
                </td><td rowspan="1" colspan="1" style="color: #41422f">
                  <ext-link xmlns:xlink="http://www.w3.org/1999/xlink" ext-link-type="gen" xlink:href="AM292673" xlink:type="simple">AM292673</ext-link>
                </td><td rowspan="1" colspan="1" style="color: #41422f">
                  <ext-link xmlns:xlink="http://www.w3.org/1999/xlink" ext-link-type="gen" xlink:href="MG926064" xlink:type="simple">MG926064</ext-link>
                </td><td rowspan="1" colspan="1" style="color: #41422f">
                  <ext-link xmlns:xlink="http://www.w3.org/1999/xlink" ext-link-type="gen" xlink:href="AM292720" xlink:type="simple">AM292720</ext-link>
                </td><td rowspan="1" colspan="1" style="color: #41422f">
                  <ext-link xmlns:xlink="http://www.w3.org/1999/xlink" ext-link-type="gen" xlink:href="AM292763" xlink:type="simple">AM292763</ext-link>
                </td><td rowspan="1" colspan="1"/></tr><tr><td rowspan="1" colspan="1">
                  <italic>
                    <tp:taxon-name><tp:taxon-name-part taxon-name-part-type="genus" reg="Catinaria">Catinaria</tp:taxon-name-part><tp:taxon-name-part taxon-name-part-type="species" reg="atropurpurea">atropurpurea</tp:taxon-name-part></tp:taxon-name>
                  </italic>
                </td><td rowspan="1" colspan="1" style="color: #41422f">
                  <ext-link xmlns:xlink="http://www.w3.org/1999/xlink" ext-link-type="gen" xlink:href="MG925965" xlink:type="simple">MG925965</ext-link>
                </td><td rowspan="1" colspan="1" style="color: #41422f">
                  <ext-link xmlns:xlink="http://www.w3.org/1999/xlink" ext-link-type="gen" xlink:href="MG926065" xlink:type="simple">MG926065</ext-link>
                </td><td rowspan="1" colspan="1" style="color: #41422f">
                  <ext-link xmlns:xlink="http://www.w3.org/1999/xlink" ext-link-type="gen" xlink:href="MG925865" xlink:type="simple">MG925865</ext-link>
                </td><td rowspan="1" colspan="1" style="color: #41422f">
                  <ext-link xmlns:xlink="http://www.w3.org/1999/xlink" ext-link-type="gen" xlink:href="MG926246" xlink:type="simple">MG926246</ext-link>
                </td><td rowspan="1" colspan="1"/></tr><tr><td rowspan="1" colspan="1">
                  <italic>
                    <tp:taxon-name><tp:taxon-name-part taxon-name-part-type="genus" reg="Catolechia">Catolechia</tp:taxon-name-part><tp:taxon-name-part taxon-name-part-type="species" reg="wahlenbergii">wahlenbergii</tp:taxon-name-part></tp:taxon-name>
                  </italic>
                </td><td rowspan="1" colspan="1" style="color: #41422f">
                  <ext-link xmlns:xlink="http://www.w3.org/1999/xlink" ext-link-type="gen" xlink:href="HQ650649" xlink:type="simple">HQ650649</ext-link>
                </td><td rowspan="1" colspan="1" style="color: #41422f">
                  <ext-link xmlns:xlink="http://www.w3.org/1999/xlink" ext-link-type="gen" xlink:href="DQ986794" xlink:type="simple">DQ986794</ext-link>
                </td><td rowspan="1" colspan="1" style="color: #41422f">
                  <ext-link xmlns:xlink="http://www.w3.org/1999/xlink" ext-link-type="gen" xlink:href="DQ986811" xlink:type="simple">DQ986811</ext-link>
                </td><td rowspan="1" colspan="1" style="color: #41422f">
                  <ext-link xmlns:xlink="http://www.w3.org/1999/xlink" ext-link-type="gen" xlink:href="DQ992424" xlink:type="simple">DQ992424</ext-link>
                </td><td rowspan="1" colspan="1"/></tr><tr><td rowspan="1" colspan="1">
                  <italic>
                    <tp:taxon-name><tp:taxon-name-part taxon-name-part-type="genus" reg="Cenozosia">Cenozosia</tp:taxon-name-part><tp:taxon-name-part taxon-name-part-type="species" reg="inanis">inanis</tp:taxon-name-part></tp:taxon-name>
                  </italic>
                </td><td rowspan="1" colspan="1">–</td><td rowspan="1" colspan="1" style="color: #41422f">
                  <ext-link xmlns:xlink="http://www.w3.org/1999/xlink" ext-link-type="gen" xlink:href="MG926066" xlink:type="simple">MG926066</ext-link>
                </td><td rowspan="1" colspan="1" style="color: #41422f">
                  <ext-link xmlns:xlink="http://www.w3.org/1999/xlink" ext-link-type="gen" xlink:href="MG925866" xlink:type="simple">MG925866</ext-link>
                </td><td rowspan="1" colspan="1">–</td><td rowspan="1" colspan="1"/></tr><tr><td rowspan="1" colspan="1">
                  <italic>
                    <tp:taxon-name><tp:taxon-name-part taxon-name-part-type="genus" reg="Cliomegalaria">Cliomegalaria</tp:taxon-name-part><tp:taxon-name-part taxon-name-part-type="species" reg="symmictoides">symmictoides</tp:taxon-name-part></tp:taxon-name>
                  </italic>
                </td><td rowspan="1" colspan="1" style="color: #41422f">
                  <ext-link xmlns:xlink="http://www.w3.org/1999/xlink" ext-link-type="gen" xlink:href="MW622003" xlink:type="simple">MW622003</ext-link>
                </td><td rowspan="1" colspan="1" style="color: #41422f">
                  <ext-link xmlns:xlink="http://www.w3.org/1999/xlink" ext-link-type="gen" xlink:href="MW621867" xlink:type="simple">MW621867</ext-link>
                </td><td rowspan="1" colspan="1" style="color: #41422f">
                  <ext-link xmlns:xlink="http://www.w3.org/1999/xlink" ext-link-type="gen" xlink:href="MW622006" xlink:type="simple">MW622006</ext-link>
                </td><td rowspan="1" colspan="1">–</td><td rowspan="1" colspan="1"/></tr><tr><td rowspan="1" colspan="1">
                  <italic>
                    <tp:taxon-name><tp:taxon-name-part taxon-name-part-type="genus" reg="Cliostomum">Cliostomum</tp:taxon-name-part><tp:taxon-name-part taxon-name-part-type="species" reg="corrugatum">corrugatum</tp:taxon-name-part></tp:taxon-name>
                  </italic>
                </td><td rowspan="1" colspan="1" style="color: #41422f">
                  <ext-link xmlns:xlink="http://www.w3.org/1999/xlink" ext-link-type="gen" xlink:href="MG925966" xlink:type="simple">MG925966</ext-link>
                </td><td rowspan="1" colspan="1" style="color: #41422f">
                  <ext-link xmlns:xlink="http://www.w3.org/1999/xlink" ext-link-type="gen" xlink:href="MG926067" xlink:type="simple">MG926067</ext-link>
                </td><td rowspan="1" colspan="1" style="color: #41422f">
                  <ext-link xmlns:xlink="http://www.w3.org/1999/xlink" ext-link-type="gen" xlink:href="AY567722" xlink:type="simple">AY567722</ext-link>
                </td><td rowspan="1" colspan="1" style="color: #41422f">
                  <ext-link xmlns:xlink="http://www.w3.org/1999/xlink" ext-link-type="gen" xlink:href="KF662436" xlink:type="simple">KF662436</ext-link>
                </td><td rowspan="1" colspan="1"/></tr><tr><td rowspan="1" colspan="1">
                  <italic>
                    <tp:taxon-name><tp:taxon-name-part taxon-name-part-type="genus" reg="Cliostomum">Cliostomum</tp:taxon-name-part><tp:taxon-name-part taxon-name-part-type="species" reg="haematommatis">haematommatis</tp:taxon-name-part></tp:taxon-name>
                  </italic>
                </td><td rowspan="1" colspan="1" style="color: #41422f">
                  <ext-link xmlns:xlink="http://www.w3.org/1999/xlink" ext-link-type="gen" xlink:href="MK446224" xlink:type="simple">MK446224</ext-link>
                </td><td rowspan="1" colspan="1">–</td><td rowspan="1" colspan="1" style="color: #41422f">
                  <ext-link xmlns:xlink="http://www.w3.org/1999/xlink" ext-link-type="gen" xlink:href="MK446223" xlink:type="simple">MK446223</ext-link>
                </td><td rowspan="1" colspan="1">–</td><td rowspan="1" colspan="1"/></tr><tr><td rowspan="1" colspan="1">
                  <italic>
                    <tp:taxon-name><tp:taxon-name-part taxon-name-part-type="genus" reg="Eschatogonia">Eschatogonia</tp:taxon-name-part><tp:taxon-name-part taxon-name-part-type="species" reg="prolifera">prolifera</tp:taxon-name-part></tp:taxon-name>
                  </italic>
                </td><td rowspan="1" colspan="1" style="color: #41422f">
                  <ext-link xmlns:xlink="http://www.w3.org/1999/xlink" ext-link-type="gen" xlink:href="MG925969" xlink:type="simple">MG925969</ext-link>
                </td><td rowspan="1" colspan="1" style="color: #41422f">
                  <ext-link xmlns:xlink="http://www.w3.org/1999/xlink" ext-link-type="gen" xlink:href="MG926070" xlink:type="simple">MG926070</ext-link>
                </td><td rowspan="1" colspan="1" style="color: #41422f">
                  <ext-link xmlns:xlink="http://www.w3.org/1999/xlink" ext-link-type="gen" xlink:href="MG925870" xlink:type="simple">MG925870</ext-link>
                </td><td rowspan="1" colspan="1" style="color: #41422f">
                  <ext-link xmlns:xlink="http://www.w3.org/1999/xlink" ext-link-type="gen" xlink:href="MG926249" xlink:type="simple">MG926249</ext-link>
                </td><td rowspan="1" colspan="1"/></tr><tr><td rowspan="1" colspan="1">
                  <italic>
                    <tp:taxon-name><tp:taxon-name-part taxon-name-part-type="genus" reg="Kiliasia">Kiliasia</tp:taxon-name-part><tp:taxon-name-part taxon-name-part-type="species" reg="athallina">athallina</tp:taxon-name-part></tp:taxon-name>
                  </italic>
                </td><td rowspan="1" colspan="1" style="color: #41422f">
                  <ext-link xmlns:xlink="http://www.w3.org/1999/xlink" ext-link-type="gen" xlink:href="MG926023" xlink:type="simple">MG926023</ext-link>
                </td><td rowspan="1" colspan="1" style="color: #41422f">
                  <ext-link xmlns:xlink="http://www.w3.org/1999/xlink" ext-link-type="gen" xlink:href="MG926114" xlink:type="simple">MG926114</ext-link>
                </td><td rowspan="1" colspan="1">–</td><td rowspan="1" colspan="1" style="color: #41422f">
                  <ext-link xmlns:xlink="http://www.w3.org/1999/xlink" ext-link-type="gen" xlink:href="MG926284" xlink:type="simple">MG926284</ext-link>
                </td><td rowspan="1" colspan="1"/></tr><tr><td rowspan="1" colspan="1">
                  <italic>
                    <tp:taxon-name><tp:taxon-name-part taxon-name-part-type="genus" reg="Kiliasia">Kiliasia</tp:taxon-name-part><tp:taxon-name-part taxon-name-part-type="species" reg="sculpturata">sculpturata</tp:taxon-name-part></tp:taxon-name>
                  </italic>
                </td><td rowspan="1" colspan="1" style="color: #41422f">
                  <ext-link xmlns:xlink="http://www.w3.org/1999/xlink" ext-link-type="gen" xlink:href="MG926034" xlink:type="simple">MG926034</ext-link>
                </td><td rowspan="1" colspan="1" style="color: #41422f">
                  <ext-link xmlns:xlink="http://www.w3.org/1999/xlink" ext-link-type="gen" xlink:href="MG926122" xlink:type="simple">MG926122</ext-link>
                </td><td rowspan="1" colspan="1" style="color: #41422f">
                  <ext-link xmlns:xlink="http://www.w3.org/1999/xlink" ext-link-type="gen" xlink:href="MG925938" xlink:type="simple">MG925938</ext-link>
                </td><td rowspan="1" colspan="1" style="color: #41422f">
                  <ext-link xmlns:xlink="http://www.w3.org/1999/xlink" ext-link-type="gen" xlink:href="MG926295" xlink:type="simple">MG926295</ext-link>
                </td><td rowspan="1" colspan="1"/></tr><tr><td rowspan="1" colspan="1">
                  <italic>
                    <tp:taxon-name><tp:taxon-name-part taxon-name-part-type="genus" reg="Krogia">Krogia</tp:taxon-name-part><tp:taxon-name-part taxon-name-part-type="species" reg="coralloides">coralloides</tp:taxon-name-part></tp:taxon-name>
                  </italic>
                </td><td rowspan="1" colspan="1" style="color: #41422f">
                  <ext-link xmlns:xlink="http://www.w3.org/1999/xlink" ext-link-type="gen" xlink:href="MG925977" xlink:type="simple">MG925977</ext-link>
                </td><td rowspan="1" colspan="1" style="color: #41422f">
                  <ext-link xmlns:xlink="http://www.w3.org/1999/xlink" ext-link-type="gen" xlink:href="MG926072" xlink:type="simple">MG926072</ext-link>
                </td><td rowspan="1" colspan="1" style="color: #41422f">
                  <ext-link xmlns:xlink="http://www.w3.org/1999/xlink" ext-link-type="gen" xlink:href="MG925875" xlink:type="simple">MG925875</ext-link>
                </td><td rowspan="1" colspan="1" style="color: #41422f">
                  <ext-link xmlns:xlink="http://www.w3.org/1999/xlink" ext-link-type="gen" xlink:href="MG926251" xlink:type="simple">MG926251</ext-link>
                </td><td rowspan="1" colspan="1"/></tr><tr><td rowspan="1" colspan="1">
                  <italic>
                    <tp:taxon-name><tp:taxon-name-part taxon-name-part-type="genus" reg="Lecania">Lecania</tp:taxon-name-part><tp:taxon-name-part taxon-name-part-type="species" reg="aipospila">aipospila</tp:taxon-name-part></tp:taxon-name>
                  </italic>
                </td><td rowspan="1" colspan="1" style="color: #41422f">
                  <ext-link xmlns:xlink="http://www.w3.org/1999/xlink" ext-link-type="gen" xlink:href="MG925978" xlink:type="simple">MG925978</ext-link>
                </td><td rowspan="1" colspan="1" style="color: #41422f">
                  <ext-link xmlns:xlink="http://www.w3.org/1999/xlink" ext-link-type="gen" xlink:href="MG926073" xlink:type="simple">MG926073</ext-link>
                </td><td rowspan="1" colspan="1" style="color: #41422f">
                  <ext-link xmlns:xlink="http://www.w3.org/1999/xlink" ext-link-type="gen" xlink:href="MG925876" xlink:type="simple">MG925876</ext-link>
                </td><td rowspan="1" colspan="1" style="color: #41422f">
                  <ext-link xmlns:xlink="http://www.w3.org/1999/xlink" ext-link-type="gen" xlink:href="MG926252" xlink:type="simple">MG926252</ext-link>
                </td><td rowspan="1" colspan="1"/></tr><tr><td rowspan="1" colspan="1">
                  <italic>
                    <tp:taxon-name><tp:taxon-name-part taxon-name-part-type="genus" reg="Lecania">Lecania</tp:taxon-name-part><tp:taxon-name-part taxon-name-part-type="species" reg="erysibe">erysibe</tp:taxon-name-part></tp:taxon-name>
                  </italic>
                </td><td rowspan="1" colspan="1" style="color: #41422f">
                  <ext-link xmlns:xlink="http://www.w3.org/1999/xlink" ext-link-type="gen" xlink:href="AM292682" xlink:type="simple">AM292682</ext-link>
                </td><td rowspan="1" colspan="1" style="color: #41422f">
                  <ext-link xmlns:xlink="http://www.w3.org/1999/xlink" ext-link-type="gen" xlink:href="MG926074" xlink:type="simple">MG926074</ext-link>
                </td><td rowspan="1" colspan="1" style="color: #41422f">
                  <ext-link xmlns:xlink="http://www.w3.org/1999/xlink" ext-link-type="gen" xlink:href="AM292733" xlink:type="simple">AM292733</ext-link>
                </td><td rowspan="1" colspan="1" style="color: #41422f">
                  <ext-link xmlns:xlink="http://www.w3.org/1999/xlink" ext-link-type="gen" xlink:href="AM292769" xlink:type="simple">AM292769</ext-link>
                </td><td rowspan="1" colspan="1"/></tr><tr><td rowspan="1" colspan="1">
                  <italic>
                    <tp:taxon-name><tp:taxon-name-part taxon-name-part-type="genus" reg="Lecania">Lecania</tp:taxon-name-part><tp:taxon-name-part taxon-name-part-type="species" reg="fuscella">fuscella</tp:taxon-name-part></tp:taxon-name>
                  </italic>
                </td><td rowspan="1" colspan="1" style="color: #41422f">
                  <ext-link xmlns:xlink="http://www.w3.org/1999/xlink" ext-link-type="gen" xlink:href="AM292684" xlink:type="simple">AM292684</ext-link>
                </td><td rowspan="1" colspan="1" style="color: #41422f">
                  <ext-link xmlns:xlink="http://www.w3.org/1999/xlink" ext-link-type="gen" xlink:href="MG926075" xlink:type="simple">MG926075</ext-link>
                </td><td rowspan="1" colspan="1" style="color: #41422f">
                  <ext-link xmlns:xlink="http://www.w3.org/1999/xlink" ext-link-type="gen" xlink:href="MG925877" xlink:type="simple">MG925877</ext-link>
                </td><td rowspan="1" colspan="1">–</td><td rowspan="1" colspan="1"/></tr><tr><td rowspan="1" colspan="1">
                  <italic>
                    <tp:taxon-name><tp:taxon-name-part taxon-name-part-type="genus" reg="Lecidea">Lecidea</tp:taxon-name-part><tp:taxon-name-part taxon-name-part-type="species" reg="albohyalina">albohyalina</tp:taxon-name-part></tp:taxon-name>
                  </italic>
                </td><td rowspan="1" colspan="1" style="color: #41422f">
                  <ext-link xmlns:xlink="http://www.w3.org/1999/xlink" ext-link-type="gen" xlink:href="KF650950" xlink:type="simple">KF650950</ext-link>
                </td><td rowspan="1" colspan="1" style="color: #41422f">
                  <ext-link xmlns:xlink="http://www.w3.org/1999/xlink" ext-link-type="gen" xlink:href="MG926079" xlink:type="simple">MG926079</ext-link>
                </td><td rowspan="1" colspan="1" style="color: #41422f">
                  <ext-link xmlns:xlink="http://www.w3.org/1999/xlink" ext-link-type="gen" xlink:href="KF662398" xlink:type="simple">KF662398</ext-link>
                </td><td rowspan="1" colspan="1" style="color: #41422f">
                  <ext-link xmlns:xlink="http://www.w3.org/1999/xlink" ext-link-type="gen" xlink:href="KF662438" xlink:type="simple">KF662438</ext-link>
                </td><td rowspan="1" colspan="1"/></tr><tr><td rowspan="1" colspan="1">
                  <italic>
                    <tp:taxon-name><tp:taxon-name-part taxon-name-part-type="genus" reg="Lithocalla">Lithocalla</tp:taxon-name-part><tp:taxon-name-part taxon-name-part-type="species" reg="ecorticata">ecorticata</tp:taxon-name-part></tp:taxon-name>
                  </italic>
                </td><td rowspan="1" colspan="1" style="color: #41422f">
                  <ext-link xmlns:xlink="http://www.w3.org/1999/xlink" ext-link-type="gen" xlink:href="KT962179" xlink:type="simple">KT962179</ext-link>
                </td><td rowspan="1" colspan="1">–</td><td rowspan="1" colspan="1" style="color: #41422f">
                  <ext-link xmlns:xlink="http://www.w3.org/1999/xlink" ext-link-type="gen" xlink:href="KT962184" xlink:type="simple">KT962184</ext-link>
                </td><td rowspan="1" colspan="1">–</td><td rowspan="1" colspan="1"/></tr><tr><td rowspan="1" colspan="1">
                  <italic>
                    <tp:taxon-name><tp:taxon-name-part taxon-name-part-type="genus" reg="Lithocalla">Lithocalla</tp:taxon-name-part><tp:taxon-name-part taxon-name-part-type="species" reg="malouina">malouina</tp:taxon-name-part></tp:taxon-name>
                  </italic>
                </td><td rowspan="1" colspan="1" style="color: #41422f">
                  <ext-link xmlns:xlink="http://www.w3.org/1999/xlink" ext-link-type="gen" xlink:href="KT962178" xlink:type="simple">KT962178</ext-link>
                </td><td rowspan="1" colspan="1">–</td><td rowspan="1" colspan="1" style="color: #41422f">
                  <ext-link xmlns:xlink="http://www.w3.org/1999/xlink" ext-link-type="gen" xlink:href="MT857015" xlink:type="simple">MT857015</ext-link>
                </td><td rowspan="1" colspan="1">–</td><td rowspan="1" colspan="1"/></tr><tr><td rowspan="1" colspan="1">
                  <italic>
                    <tp:taxon-name><tp:taxon-name-part taxon-name-part-type="genus" reg="Lueckingia">Lueckingia</tp:taxon-name-part><tp:taxon-name-part taxon-name-part-type="species" reg="polyspora">polyspora</tp:taxon-name-part></tp:taxon-name>
                  </italic>
                </td><td rowspan="1" colspan="1" style="color: #41422f">
                  <ext-link xmlns:xlink="http://www.w3.org/1999/xlink" ext-link-type="gen" xlink:href="MG925984" xlink:type="simple">MG925984</ext-link>
                </td><td rowspan="1" colspan="1" style="color: #41422f">
                  <ext-link xmlns:xlink="http://www.w3.org/1999/xlink" ext-link-type="gen" xlink:href="MG926082" xlink:type="simple">MG926082</ext-link>
                </td><td rowspan="1" colspan="1" style="color: #41422f">
                  <ext-link xmlns:xlink="http://www.w3.org/1999/xlink" ext-link-type="gen" xlink:href="MG925882" xlink:type="simple">MG925882</ext-link>
                </td><td rowspan="1" colspan="1">–</td><td rowspan="1" colspan="1"/></tr><tr><td rowspan="1" colspan="1">
                  <italic>
                    <tp:taxon-name><tp:taxon-name-part taxon-name-part-type="genus" reg="Megalaria">Megalaria</tp:taxon-name-part><tp:taxon-name-part taxon-name-part-type="species" reg="grossa">grossa</tp:taxon-name-part></tp:taxon-name>
                  </italic>
                </td><td rowspan="1" colspan="1" style="color: #41422f">
                  <ext-link xmlns:xlink="http://www.w3.org/1999/xlink" ext-link-type="gen" xlink:href="AF282074" xlink:type="simple">AF282074</ext-link>
                </td><td rowspan="1" colspan="1" style="color: #41422f">
                  <ext-link xmlns:xlink="http://www.w3.org/1999/xlink" ext-link-type="gen" xlink:href="MG926083" xlink:type="simple">MG926083</ext-link>
                </td><td rowspan="1" colspan="1" style="color: #41422f">
                  <ext-link xmlns:xlink="http://www.w3.org/1999/xlink" ext-link-type="gen" xlink:href="MG925883" xlink:type="simple">MG925883</ext-link>
                </td><td rowspan="1" colspan="1" style="color: #41422f">
                  <ext-link xmlns:xlink="http://www.w3.org/1999/xlink" ext-link-type="gen" xlink:href="MG926257" xlink:type="simple">MG926257</ext-link>
                </td><td rowspan="1" colspan="1"/></tr><tr><td rowspan="1" colspan="1">
                  <italic>
                    <tp:taxon-name><tp:taxon-name-part taxon-name-part-type="genus" reg="Megalaria">Megalaria</tp:taxon-name-part><tp:taxon-name-part taxon-name-part-type="species" reg="versicolor">versicolor</tp:taxon-name-part></tp:taxon-name>
                  </italic>
                </td><td rowspan="1" colspan="1">–</td><td rowspan="1" colspan="1" style="color: #41422f">
                  <ext-link xmlns:xlink="http://www.w3.org/1999/xlink" ext-link-type="gen" xlink:href="AY584651" xlink:type="simple">AY584651</ext-link>
                </td><td rowspan="1" colspan="1" style="color: #41422f">
                  <ext-link xmlns:xlink="http://www.w3.org/1999/xlink" ext-link-type="gen" xlink:href="AY584622" xlink:type="simple">AY584622</ext-link>
                </td><td rowspan="1" colspan="1" style="color: #41422f">
                  <ext-link xmlns:xlink="http://www.w3.org/1999/xlink" ext-link-type="gen" xlink:href="DQ912401" xlink:type="simple">DQ912401</ext-link>
                </td><td rowspan="1" colspan="1"/></tr><tr><td rowspan="1" colspan="1">
                  <italic>
                    <tp:taxon-name><tp:taxon-name-part taxon-name-part-type="genus" reg="Mycobilimbia">Mycobilimbia</tp:taxon-name-part><tp:taxon-name-part taxon-name-part-type="species" reg="pilularis">pilularis</tp:taxon-name-part></tp:taxon-name>
                  </italic>
                </td><td rowspan="1" colspan="1" style="color: #41422f">
                  <ext-link xmlns:xlink="http://www.w3.org/1999/xlink" ext-link-type="gen" xlink:href="KF650954" xlink:type="simple">KF650954</ext-link>
                </td><td rowspan="1" colspan="1">–</td><td rowspan="1" colspan="1" style="color: #41422f">
                  <ext-link xmlns:xlink="http://www.w3.org/1999/xlink" ext-link-type="gen" xlink:href="KF662402" xlink:type="simple">KF662402</ext-link>
                </td><td rowspan="1" colspan="1" style="color: #41422f">
                  <ext-link xmlns:xlink="http://www.w3.org/1999/xlink" ext-link-type="gen" xlink:href="KF662442" xlink:type="simple">KF662442</ext-link>
                </td><td rowspan="1" colspan="1"/></tr><tr><td rowspan="1" colspan="1">
                  <italic>
                    <tp:taxon-name><tp:taxon-name-part taxon-name-part-type="genus" reg="Mycobilimbia">Mycobilimbia</tp:taxon-name-part><tp:taxon-name-part taxon-name-part-type="species" reg="tetramera">tetramera</tp:taxon-name-part></tp:taxon-name>
                  </italic>
                </td><td rowspan="1" colspan="1">–</td><td rowspan="1" colspan="1" style="color: #41422f">
                  <ext-link xmlns:xlink="http://www.w3.org/1999/xlink" ext-link-type="gen" xlink:href="KJ766600" xlink:type="simple">KJ766600</ext-link>
                </td><td rowspan="1" colspan="1" style="color: #41422f">
                  <ext-link xmlns:xlink="http://www.w3.org/1999/xlink" ext-link-type="gen" xlink:href="KJ766439" xlink:type="simple">KJ766439</ext-link>
                </td><td rowspan="1" colspan="1" style="color: #41422f">
                  <ext-link xmlns:xlink="http://www.w3.org/1999/xlink" ext-link-type="gen" xlink:href="KJ766957" xlink:type="simple">KJ766957</ext-link>
                </td><td rowspan="1" colspan="1"/></tr><tr><td rowspan="1" colspan="1">
                  <italic>
                    <tp:taxon-name><tp:taxon-name-part taxon-name-part-type="genus" reg="Niebla">Niebla</tp:taxon-name-part><tp:taxon-name-part taxon-name-part-type="species" reg="homalea">homalea</tp:taxon-name-part></tp:taxon-name>
                  </italic>
                </td><td rowspan="1" colspan="1" style="color: #41422f">
                  <ext-link xmlns:xlink="http://www.w3.org/1999/xlink" ext-link-type="gen" xlink:href="MG925987" xlink:type="simple">MG925987</ext-link>
                </td><td rowspan="1" colspan="1">–</td><td rowspan="1" colspan="1" style="color: #41422f">
                  <ext-link xmlns:xlink="http://www.w3.org/1999/xlink" ext-link-type="gen" xlink:href="MG925888" xlink:type="simple">MG925888</ext-link>
                </td><td rowspan="1" colspan="1">–</td><td rowspan="1" colspan="1"/></tr><tr><td rowspan="1" colspan="1">
                  <italic>
                    <tp:taxon-name><tp:taxon-name-part taxon-name-part-type="genus" reg="Namibialina">Namibialina</tp:taxon-name-part><tp:taxon-name-part taxon-name-part-type="species" reg="melanothrix">melanothrix</tp:taxon-name-part></tp:taxon-name>
                  </italic>
                </td><td rowspan="1" colspan="1" style="color: #41422f">
                  <ext-link xmlns:xlink="http://www.w3.org/1999/xlink" ext-link-type="gen" xlink:href="MG926038" xlink:type="simple">MG926038</ext-link>
                </td><td rowspan="1" colspan="1" style="color: #41422f">
                  <ext-link xmlns:xlink="http://www.w3.org/1999/xlink" ext-link-type="gen" xlink:href="MG926128" xlink:type="simple">MG926128</ext-link>
                </td><td rowspan="1" colspan="1" style="color: #41422f">
                  <ext-link xmlns:xlink="http://www.w3.org/1999/xlink" ext-link-type="gen" xlink:href="MG925945" xlink:type="simple">MG925945</ext-link>
                </td><td rowspan="1" colspan="1" style="color: #41422f">
                  <ext-link xmlns:xlink="http://www.w3.org/1999/xlink" ext-link-type="gen" xlink:href="MG926303" xlink:type="simple">MG926303</ext-link>
                </td><td rowspan="1" colspan="1"/></tr><tr><td rowspan="1" colspan="1">
                  <italic>
                    <tp:taxon-name><tp:taxon-name-part taxon-name-part-type="genus" reg="Parallopsora">Parallopsora</tp:taxon-name-part><tp:taxon-name-part taxon-name-part-type="species" reg="brakoae">brakoae</tp:taxon-name-part></tp:taxon-name>
                  </italic>
                </td><td rowspan="1" colspan="1" style="color: #41422f">
                  <ext-link xmlns:xlink="http://www.w3.org/1999/xlink" ext-link-type="gen" xlink:href="MG925989" xlink:type="simple">MG925989</ext-link>
                </td><td rowspan="1" colspan="1">–</td><td rowspan="1" colspan="1" style="color: #41422f">
                  <ext-link xmlns:xlink="http://www.w3.org/1999/xlink" ext-link-type="gen" xlink:href="MG925891" xlink:type="simple">MG925891</ext-link>
                </td><td rowspan="1" colspan="1">–</td><td rowspan="1" colspan="1"/></tr><tr><td rowspan="1" colspan="1">
                  <italic>
                    <tp:taxon-name><tp:taxon-name-part taxon-name-part-type="genus" reg="Parallopsora">Parallopsora</tp:taxon-name-part><tp:taxon-name-part taxon-name-part-type="species" reg="leucophyllina">leucophyllina</tp:taxon-name-part></tp:taxon-name>
                  </italic>
                </td><td rowspan="1" colspan="1" style="color: #41422f">
                  <ext-link xmlns:xlink="http://www.w3.org/1999/xlink" ext-link-type="gen" xlink:href="MG925994" xlink:type="simple">MG925994</ext-link>
                </td><td rowspan="1" colspan="1">–</td><td rowspan="1" colspan="1" style="color: #41422f">
                  <ext-link xmlns:xlink="http://www.w3.org/1999/xlink" ext-link-type="gen" xlink:href="MG925897" xlink:type="simple">MG925897</ext-link>
                </td><td rowspan="1" colspan="1" style="color: #41422f">
                  <ext-link xmlns:xlink="http://www.w3.org/1999/xlink" ext-link-type="gen" xlink:href="MG926265" xlink:type="simple">MG926265</ext-link>
                </td><td rowspan="1" colspan="1"/></tr><tr><td rowspan="1" colspan="1">
                  <italic>
                    <tp:taxon-name><tp:taxon-name-part taxon-name-part-type="genus" reg="Phyllopsora">Phyllopsora</tp:taxon-name-part><tp:taxon-name-part taxon-name-part-type="species" reg="breviuscula">breviuscula</tp:taxon-name-part></tp:taxon-name>
                  </italic>
                </td><td rowspan="1" colspan="1" style="color: #41422f">
                  <ext-link xmlns:xlink="http://www.w3.org/1999/xlink" ext-link-type="gen" xlink:href="MG925990" xlink:type="simple">MG925990</ext-link>
                </td><td rowspan="1" colspan="1" style="color: #41422f">
                  <ext-link xmlns:xlink="http://www.w3.org/1999/xlink" ext-link-type="gen" xlink:href="MG926087" xlink:type="simple">MG926087</ext-link>
                </td><td rowspan="1" colspan="1" style="color: #41422f">
                  <ext-link xmlns:xlink="http://www.w3.org/1999/xlink" ext-link-type="gen" xlink:href="MG925892" xlink:type="simple">MG925892</ext-link>
                </td><td rowspan="1" colspan="1" style="color: #41422f">
                  <ext-link xmlns:xlink="http://www.w3.org/1999/xlink" ext-link-type="gen" xlink:href="MG926262" xlink:type="simple">MG926262</ext-link>
                </td><td rowspan="1" colspan="1"/></tr><tr><td rowspan="1" colspan="1">
                  <italic>
                    <tp:taxon-name><tp:taxon-name-part taxon-name-part-type="genus" reg="Phyllopsora">Phyllopsora</tp:taxon-name-part><tp:taxon-name-part taxon-name-part-type="species" reg="gossypina">gossypina</tp:taxon-name-part></tp:taxon-name>
                  </italic>
                </td><td rowspan="1" colspan="1" style="color: #41422f">
                  <ext-link xmlns:xlink="http://www.w3.org/1999/xlink" ext-link-type="gen" xlink:href="MG925967" xlink:type="simple">MG925967</ext-link>
                </td><td rowspan="1" colspan="1" style="color: #41422f">
                  <ext-link xmlns:xlink="http://www.w3.org/1999/xlink" ext-link-type="gen" xlink:href="MG926068" xlink:type="simple">MG926068</ext-link>
                </td><td rowspan="1" colspan="1" style="color: #41422f">
                  <ext-link xmlns:xlink="http://www.w3.org/1999/xlink" ext-link-type="gen" xlink:href="MG925867" xlink:type="simple">MG925867</ext-link>
                </td><td rowspan="1" colspan="1" style="color: #41422f">
                  <ext-link xmlns:xlink="http://www.w3.org/1999/xlink" ext-link-type="gen" xlink:href="MG926247" xlink:type="simple">MG926247</ext-link>
                </td><td rowspan="1" colspan="1"/></tr><tr><td rowspan="1" colspan="1">
                  <italic>
                    <tp:taxon-name><tp:taxon-name-part taxon-name-part-type="genus" reg="Phyllopsora">Phyllopsora</tp:taxon-name-part><tp:taxon-name-part taxon-name-part-type="species" reg="parvifoliella">parvifoliella</tp:taxon-name-part></tp:taxon-name>
                  </italic>
                </td><td rowspan="1" colspan="1" style="color: #41422f">
                  <ext-link xmlns:xlink="http://www.w3.org/1999/xlink" ext-link-type="gen" xlink:href="MG925999" xlink:type="simple">MG925999</ext-link>
                </td><td rowspan="1" colspan="1" style="color: #41422f">
                  <ext-link xmlns:xlink="http://www.w3.org/1999/xlink" ext-link-type="gen" xlink:href="MG926092" xlink:type="simple">MG926092</ext-link>
                </td><td rowspan="1" colspan="1" style="color: #41422f">
                  <ext-link xmlns:xlink="http://www.w3.org/1999/xlink" ext-link-type="gen" xlink:href="MG925902" xlink:type="simple">MG925902</ext-link>
                </td><td rowspan="1" colspan="1" style="color: #41422f">
                  <ext-link xmlns:xlink="http://www.w3.org/1999/xlink" ext-link-type="gen" xlink:href="MG926267" xlink:type="simple">MG926267</ext-link>
                </td><td rowspan="1" colspan="1"/></tr><tr><td rowspan="1" colspan="1">
                  <italic>
                    <tp:taxon-name><tp:taxon-name-part taxon-name-part-type="genus" reg="Physcidia">Physcidia</tp:taxon-name-part><tp:taxon-name-part taxon-name-part-type="species" reg="wrightii">wrightii</tp:taxon-name-part></tp:taxon-name>
                  </italic>
                </td><td rowspan="1" colspan="1" style="color: #41422f">
                  <ext-link xmlns:xlink="http://www.w3.org/1999/xlink" ext-link-type="gen" xlink:href="MN334233" xlink:type="simple">MN334233</ext-link>
                </td><td rowspan="1" colspan="1">–</td><td rowspan="1" colspan="1" style="color: #41422f">
                  <ext-link xmlns:xlink="http://www.w3.org/1999/xlink" ext-link-type="gen" xlink:href="MN334227" xlink:type="simple">MN334227</ext-link>
                </td><td rowspan="1" colspan="1">–</td><td rowspan="1" colspan="1"/></tr><tr><td rowspan="1" colspan="1">
                  <bold><italic><tp:taxon-name><tp:taxon-name-part taxon-name-part-type="genus" reg="Pseudolepraria">Pseudolepraria</tp:taxon-name-part><tp:taxon-name-part taxon-name-part-type="species" reg="stephaniana">stephaniana</tp:taxon-name-part></tp:taxon-name></italic> Kukwa 19740</bold>
                </td><td rowspan="1" colspan="1" style="color: #41422f">
                  <bold>
                    <ext-link xmlns:xlink="http://www.w3.org/1999/xlink" ext-link-type="gen" xlink:href="OQ172237" xlink:type="simple">OQ172237</ext-link>
                  </bold>
                </td><td rowspan="1" colspan="1" style="color: #41422f">
                  <bold>
                    <ext-link xmlns:xlink="http://www.w3.org/1999/xlink" ext-link-type="gen" xlink:href="OQ172242" xlink:type="simple">OQ172242</ext-link>
                  </bold>
                </td><td rowspan="1" colspan="1" style="color: #41422f">
                  <bold>
                    <ext-link xmlns:xlink="http://www.w3.org/1999/xlink" ext-link-type="gen" xlink:href="OQ172251" xlink:type="simple">OQ172251</ext-link>
                  </bold>
                </td><td rowspan="1" colspan="1">–</td><td rowspan="1" colspan="1" style="color: #41422f">
                  <bold>
                    <ext-link xmlns:xlink="http://www.w3.org/1999/xlink" ext-link-type="gen" xlink:href="OQ303855" xlink:type="simple">OQ303855</ext-link>
                  </bold>
                </td></tr><tr><td rowspan="1" colspan="1">
                  <bold><italic><tp:taxon-name><tp:taxon-name-part taxon-name-part-type="genus" reg="Pseudolepraria">Pseudolepraria</tp:taxon-name-part><tp:taxon-name-part taxon-name-part-type="species" reg="stephaniana">stephaniana</tp:taxon-name-part></tp:taxon-name></italic> Kukwa 19267</bold>
                </td><td rowspan="1" colspan="1" style="color: #41422f">
                  <bold>
                    <ext-link xmlns:xlink="http://www.w3.org/1999/xlink" ext-link-type="gen" xlink:href="OQ172236" xlink:type="simple">OQ172236</ext-link>
                  </bold>
                </td><td rowspan="1" colspan="1" style="color: #41422f">
                  <bold>
                    <ext-link xmlns:xlink="http://www.w3.org/1999/xlink" ext-link-type="gen" xlink:href="OQ172243" xlink:type="simple">OQ172243</ext-link>
                  </bold>
                </td><td rowspan="1" colspan="1" style="color: #41422f">
                  <bold>
                    <ext-link xmlns:xlink="http://www.w3.org/1999/xlink" ext-link-type="gen" xlink:href="OQ172250" xlink:type="simple">OQ172250</ext-link>
                  </bold>
                </td><td rowspan="1" colspan="1" style="color: #41422f">
                  <bold>
                    <ext-link xmlns:xlink="http://www.w3.org/1999/xlink" ext-link-type="gen" xlink:href="OQ160272" xlink:type="simple">OQ160272</ext-link>
                  </bold>
                </td><td rowspan="1" colspan="1" style="color: #41422f">
                  <bold>
                    <ext-link xmlns:xlink="http://www.w3.org/1999/xlink" ext-link-type="gen" xlink:href="OQ303854" xlink:type="simple">OQ303854</ext-link>
                  </bold>
                </td></tr><tr><td rowspan="1" colspan="1">
                  <italic>
                    <tp:taxon-name><tp:taxon-name-part taxon-name-part-type="genus" reg="Ramalina">Ramalina</tp:taxon-name-part><tp:taxon-name-part taxon-name-part-type="species" reg="dilacerata">dilacerata</tp:taxon-name-part></tp:taxon-name>
                  </italic>
                </td><td rowspan="1" colspan="1" style="color: #41422f">
                  <ext-link xmlns:xlink="http://www.w3.org/1999/xlink" ext-link-type="gen" xlink:href="MG926013" xlink:type="simple">MG926013</ext-link>
                </td><td rowspan="1" colspan="1" style="color: #41422f">
                  <ext-link xmlns:xlink="http://www.w3.org/1999/xlink" ext-link-type="gen" xlink:href="MG926104" xlink:type="simple">MG926104</ext-link>
                </td><td rowspan="1" colspan="1" style="color: #41422f">
                  <ext-link xmlns:xlink="http://www.w3.org/1999/xlink" ext-link-type="gen" xlink:href="MG925917" xlink:type="simple">MG925917</ext-link>
                </td><td rowspan="1" colspan="1">–</td><td rowspan="1" colspan="1"/></tr><tr><td rowspan="1" colspan="1">
                  <italic>
                    <tp:taxon-name><tp:taxon-name-part taxon-name-part-type="genus" reg="Ramalina">Ramalina</tp:taxon-name-part><tp:taxon-name-part taxon-name-part-type="species" reg="fraxinea">fraxinea</tp:taxon-name-part></tp:taxon-name>
                  </italic>
                </td><td rowspan="1" colspan="1" style="color: #41422f">
                  <ext-link xmlns:xlink="http://www.w3.org/1999/xlink" ext-link-type="gen" xlink:href="MG926014" xlink:type="simple">MG926014</ext-link>
                </td><td rowspan="1" colspan="1" style="color: #41422f">
                  <ext-link xmlns:xlink="http://www.w3.org/1999/xlink" ext-link-type="gen" xlink:href="MG926105" xlink:type="simple">MG926105</ext-link>
                </td><td rowspan="1" colspan="1" style="color: #41422f">
                  <ext-link xmlns:xlink="http://www.w3.org/1999/xlink" ext-link-type="gen" xlink:href="MG925918" xlink:type="simple">MG925918</ext-link>
                </td><td rowspan="1" colspan="1" style="color: #41422f">
                  <ext-link xmlns:xlink="http://www.w3.org/1999/xlink" ext-link-type="gen" xlink:href="MG926277" xlink:type="simple">MG926277</ext-link>
                </td><td rowspan="1" colspan="1"/></tr><tr><td rowspan="1" colspan="1">
                  <italic>
                    <tp:taxon-name><tp:taxon-name-part taxon-name-part-type="genus" reg="Ramalina">Ramalina</tp:taxon-name-part><tp:taxon-name-part taxon-name-part-type="species" reg="mannii">mannii</tp:taxon-name-part></tp:taxon-name>
                  </italic>
                </td><td rowspan="1" colspan="1" style="color: #41422f">
                  <ext-link xmlns:xlink="http://www.w3.org/1999/xlink" ext-link-type="gen" xlink:href="MG926019" xlink:type="simple">MG926019</ext-link>
                </td><td rowspan="1" colspan="1" style="color: #41422f">
                  <ext-link xmlns:xlink="http://www.w3.org/1999/xlink" ext-link-type="gen" xlink:href="MG926111" xlink:type="simple">MG926111</ext-link>
                </td><td rowspan="1" colspan="1">–</td><td rowspan="1" colspan="1" style="color: #41422f">
                  <ext-link xmlns:xlink="http://www.w3.org/1999/xlink" ext-link-type="gen" xlink:href="MG926280" xlink:type="simple">MG926280</ext-link>
                </td><td rowspan="1" colspan="1"/></tr><tr><td rowspan="1" colspan="1">
                  <italic>
                    <tp:taxon-name><tp:taxon-name-part taxon-name-part-type="genus" reg="Ramalina">Ramalina</tp:taxon-name-part><tp:taxon-name-part taxon-name-part-type="species" reg="pollinaria">pollinaria</tp:taxon-name-part></tp:taxon-name>
                  </italic>
                </td><td rowspan="1" colspan="1" style="color: #41422f">
                  <ext-link xmlns:xlink="http://www.w3.org/1999/xlink" ext-link-type="gen" xlink:href="MG926017" xlink:type="simple">MG926017</ext-link>
                </td><td rowspan="1" colspan="1" style="color: #41422f">
                  <ext-link xmlns:xlink="http://www.w3.org/1999/xlink" ext-link-type="gen" xlink:href="MG926108" xlink:type="simple">MG926108</ext-link>
                </td><td rowspan="1" colspan="1" style="color: #41422f">
                  <ext-link xmlns:xlink="http://www.w3.org/1999/xlink" ext-link-type="gen" xlink:href="AM292752" xlink:type="simple">AM292752</ext-link>
                </td><td rowspan="1" colspan="1" style="color: #41422f">
                  <ext-link xmlns:xlink="http://www.w3.org/1999/xlink" ext-link-type="gen" xlink:href="MG926278" xlink:type="simple">MG926278</ext-link>
                </td><td rowspan="1" colspan="1"/></tr><tr><td rowspan="1" colspan="1">
                  <italic>
                    <tp:taxon-name><tp:taxon-name-part taxon-name-part-type="genus" reg="Ramalina">Ramalina</tp:taxon-name-part><tp:taxon-name-part taxon-name-part-type="species" reg="sinensis">sinensis</tp:taxon-name-part></tp:taxon-name>
                  </italic>
                </td><td rowspan="1" colspan="1" style="color: #41422f">
                  <ext-link xmlns:xlink="http://www.w3.org/1999/xlink" ext-link-type="gen" xlink:href="MG926018" xlink:type="simple">MG926018</ext-link>
                </td><td rowspan="1" colspan="1" style="color: #41422f">
                  <ext-link xmlns:xlink="http://www.w3.org/1999/xlink" ext-link-type="gen" xlink:href="MG926110" xlink:type="simple">MG926110</ext-link>
                </td><td rowspan="1" colspan="1" style="color: #41422f">
                  <ext-link xmlns:xlink="http://www.w3.org/1999/xlink" ext-link-type="gen" xlink:href="MG925921" xlink:type="simple">MG925921</ext-link>
                </td><td rowspan="1" colspan="1">–</td><td rowspan="1" colspan="1"/></tr><tr><td rowspan="1" colspan="1">
                  <italic>
                    <tp:taxon-name><tp:taxon-name-part taxon-name-part-type="genus" reg="Rolfidium">Rolfidium</tp:taxon-name-part><tp:taxon-name-part taxon-name-part-type="species" reg="bumammum">bumammum</tp:taxon-name-part></tp:taxon-name>
                  </italic>
                </td><td rowspan="1" colspan="1" style="color: #41422f">
                  <ext-link xmlns:xlink="http://www.w3.org/1999/xlink" ext-link-type="gen" xlink:href="MG926027" xlink:type="simple">MG926027</ext-link>
                </td><td rowspan="1" colspan="1" style="color: #41422f">
                  <ext-link xmlns:xlink="http://www.w3.org/1999/xlink" ext-link-type="gen" xlink:href="MG926117" xlink:type="simple">MG926117</ext-link>
                </td><td rowspan="1" colspan="1" style="color: #41422f">
                  <ext-link xmlns:xlink="http://www.w3.org/1999/xlink" ext-link-type="gen" xlink:href="MG925930" xlink:type="simple">MG925930</ext-link>
                </td><td rowspan="1" colspan="1" style="color: #41422f">
                  <ext-link xmlns:xlink="http://www.w3.org/1999/xlink" ext-link-type="gen" xlink:href="MG926288" xlink:type="simple">MG926288</ext-link>
                </td><td rowspan="1" colspan="1"/></tr><tr><td rowspan="1" colspan="1">
                  <italic>
                    <tp:taxon-name><tp:taxon-name-part taxon-name-part-type="genus" reg="Ropalospora">Ropalospora</tp:taxon-name-part><tp:taxon-name-part taxon-name-part-type="species" reg="lugubris">lugubris</tp:taxon-name-part></tp:taxon-name>
                  </italic>
                </td><td rowspan="1" colspan="1" style="color: #41422f">
                  <ext-link xmlns:xlink="http://www.w3.org/1999/xlink" ext-link-type="gen" xlink:href="MG926020" xlink:type="simple">MG926020</ext-link>
                </td><td rowspan="1" colspan="1">–</td><td rowspan="1" colspan="1" style="color: #41422f">
                  <ext-link xmlns:xlink="http://www.w3.org/1999/xlink" ext-link-type="gen" xlink:href="MG925922" xlink:type="simple">MG925922</ext-link>
                </td><td rowspan="1" colspan="1">–</td><td rowspan="1" colspan="1"/></tr><tr><td rowspan="1" colspan="1">
                  <italic>
                    <tp:taxon-name><tp:taxon-name-part taxon-name-part-type="genus" reg="Scutula">Scutula</tp:taxon-name-part><tp:taxon-name-part taxon-name-part-type="species" reg="circumspecta">circumspecta</tp:taxon-name-part></tp:taxon-name>
                  </italic>
                </td><td rowspan="1" colspan="1">–</td><td rowspan="1" colspan="1">–</td><td rowspan="1" colspan="1" style="color: #41422f">
                  <ext-link xmlns:xlink="http://www.w3.org/1999/xlink" ext-link-type="gen" xlink:href="MG925848" xlink:type="simple">MG925848</ext-link>
                </td><td rowspan="1" colspan="1">–</td><td rowspan="1" colspan="1"/></tr><tr><td rowspan="1" colspan="1">
                  <italic>
                    <tp:taxon-name><tp:taxon-name-part taxon-name-part-type="genus" reg="Sporacestra">Sporacestra</tp:taxon-name-part><tp:taxon-name-part taxon-name-part-type="species" reg="pertexta">pertexta</tp:taxon-name-part></tp:taxon-name>
                  </italic>
                </td><td rowspan="1" colspan="1" style="color: #41422f">
                  <ext-link xmlns:xlink="http://www.w3.org/1999/xlink" ext-link-type="gen" xlink:href="MG926000" xlink:type="simple">MG926000</ext-link>
                </td><td rowspan="1" colspan="1" style="color: #41422f">
                  <ext-link xmlns:xlink="http://www.w3.org/1999/xlink" ext-link-type="gen" xlink:href="MG926093" xlink:type="simple">MG926093</ext-link>
                </td><td rowspan="1" colspan="1" style="color: #41422f">
                  <ext-link xmlns:xlink="http://www.w3.org/1999/xlink" ext-link-type="gen" xlink:href="MG925903" xlink:type="simple">MG925903</ext-link>
                </td><td rowspan="1" colspan="1" style="color: #41422f">
                  <ext-link xmlns:xlink="http://www.w3.org/1999/xlink" ext-link-type="gen" xlink:href="MG926268" xlink:type="simple">MG926268</ext-link>
                </td><td rowspan="1" colspan="1"/></tr><tr><td rowspan="1" colspan="1">
                  <italic>
                    <tp:taxon-name><tp:taxon-name-part taxon-name-part-type="genus" reg="Stirtoniella">Stirtoniella</tp:taxon-name-part><tp:taxon-name-part taxon-name-part-type="species" reg="kelica">kelica</tp:taxon-name-part></tp:taxon-name>
                  </italic>
                </td><td rowspan="1" colspan="1" style="color: #41422f">
                  <ext-link xmlns:xlink="http://www.w3.org/1999/xlink" ext-link-type="gen" xlink:href="MG926021" xlink:type="simple">MG926021</ext-link>
                </td><td rowspan="1" colspan="1">–</td><td rowspan="1" colspan="1" style="color: #41422f">
                  <ext-link xmlns:xlink="http://www.w3.org/1999/xlink" ext-link-type="gen" xlink:href="MG925923" xlink:type="simple">MG925923</ext-link>
                </td><td rowspan="1" colspan="1">–</td><td rowspan="1" colspan="1"/></tr><tr><td rowspan="1" colspan="1">
                  <italic>
                    <tp:taxon-name><tp:taxon-name-part taxon-name-part-type="genus" reg="Thalloidima">Thalloidima</tp:taxon-name-part><tp:taxon-name-part taxon-name-part-type="species" reg="candidum">candidum</tp:taxon-name-part></tp:taxon-name>
                  </italic>
                </td><td rowspan="1" colspan="1" style="color: #41422f">
                  <ext-link xmlns:xlink="http://www.w3.org/1999/xlink" ext-link-type="gen" xlink:href="AF282117" xlink:type="simple">AF282117</ext-link>
                </td><td rowspan="1" colspan="1" style="color: #41422f">
                  <ext-link xmlns:xlink="http://www.w3.org/1999/xlink" ext-link-type="gen" xlink:href="MG926118" xlink:type="simple">MG926118</ext-link>
                </td><td rowspan="1" colspan="1" style="color: #41422f">
                  <ext-link xmlns:xlink="http://www.w3.org/1999/xlink" ext-link-type="gen" xlink:href="MG925932" xlink:type="simple">MG925932</ext-link>
                </td><td rowspan="1" colspan="1" style="color: #41422f">
                  <ext-link xmlns:xlink="http://www.w3.org/1999/xlink" ext-link-type="gen" xlink:href="MG926290" xlink:type="simple">MG926290</ext-link>
                </td><td rowspan="1" colspan="1"/></tr><tr><td rowspan="1" colspan="1">
                  <italic>
                    <tp:taxon-name><tp:taxon-name-part taxon-name-part-type="genus" reg="Thalloidima">Thalloidima</tp:taxon-name-part><tp:taxon-name-part taxon-name-part-type="species" reg="toninianum">toninianum</tp:taxon-name-part></tp:taxon-name>
                  </italic>
                </td><td rowspan="1" colspan="1" style="color: #41422f">
                  <ext-link xmlns:xlink="http://www.w3.org/1999/xlink" ext-link-type="gen" xlink:href="MG926036" xlink:type="simple">MG926036</ext-link>
                </td><td rowspan="1" colspan="1" style="color: #41422f">
                  <ext-link xmlns:xlink="http://www.w3.org/1999/xlink" ext-link-type="gen" xlink:href="MG926124" xlink:type="simple">MG926124</ext-link>
                </td><td rowspan="1" colspan="1" style="color: #41422f">
                  <ext-link xmlns:xlink="http://www.w3.org/1999/xlink" ext-link-type="gen" xlink:href="MG925942" xlink:type="simple">MG925942</ext-link>
                </td><td rowspan="1" colspan="1" style="color: #41422f">
                  <ext-link xmlns:xlink="http://www.w3.org/1999/xlink" ext-link-type="gen" xlink:href="MG926298" xlink:type="simple">MG926298</ext-link>
                </td><td rowspan="1" colspan="1"/></tr><tr><td rowspan="1" colspan="1">
                  <italic>
                    <tp:taxon-name><tp:taxon-name-part taxon-name-part-type="genus" reg="Thamnolecania">Thamnolecania</tp:taxon-name-part><tp:taxon-name-part taxon-name-part-type="species" reg="brialmontii">brialmontii</tp:taxon-name-part></tp:taxon-name>
                  </italic>
                </td><td rowspan="1" colspan="1" style="color: #41422f">
                  <ext-link xmlns:xlink="http://www.w3.org/1999/xlink" ext-link-type="gen" xlink:href="AF282066" xlink:type="simple">AF282066</ext-link>
                </td><td rowspan="1" colspan="1" style="color: #41422f">
                  <ext-link xmlns:xlink="http://www.w3.org/1999/xlink" ext-link-type="gen" xlink:href="MG926112" xlink:type="simple">MG926112</ext-link>
                </td><td rowspan="1" colspan="1" style="color: #41422f">
                  <ext-link xmlns:xlink="http://www.w3.org/1999/xlink" ext-link-type="gen" xlink:href="MG925925" xlink:type="simple">MG925925</ext-link>
                </td><td rowspan="1" colspan="1" style="color: #41422f">
                  <ext-link xmlns:xlink="http://www.w3.org/1999/xlink" ext-link-type="gen" xlink:href="MG926283" xlink:type="simple">MG926283</ext-link>
                </td><td rowspan="1" colspan="1"/></tr><tr><td rowspan="1" colspan="1">
                  <italic>
                    <tp:taxon-name><tp:taxon-name-part taxon-name-part-type="genus" reg="Toninia">Toninia</tp:taxon-name-part><tp:taxon-name-part taxon-name-part-type="species" reg="cinereovirens">cinereovirens</tp:taxon-name-part></tp:taxon-name>
                  </italic>
                </td><td rowspan="1" colspan="1" style="color: #41422f">
                  <ext-link xmlns:xlink="http://www.w3.org/1999/xlink" ext-link-type="gen" xlink:href="AF282104" xlink:type="simple">AF282104</ext-link>
                </td><td rowspan="1" colspan="1" style="color: #41422f">
                  <ext-link xmlns:xlink="http://www.w3.org/1999/xlink" ext-link-type="gen" xlink:href="AY756365" xlink:type="simple">AY756365</ext-link>
                </td><td rowspan="1" colspan="1" style="color: #41422f">
                  <ext-link xmlns:xlink="http://www.w3.org/1999/xlink" ext-link-type="gen" xlink:href="AY567724" xlink:type="simple">AY567724</ext-link>
                </td><td rowspan="1" colspan="1" style="color: #41422f">
                  <ext-link xmlns:xlink="http://www.w3.org/1999/xlink" ext-link-type="gen" xlink:href="AM292781" xlink:type="simple">AM292781</ext-link>
                </td><td rowspan="1" colspan="1"/></tr><tr><td rowspan="1" colspan="1">
                  <italic>
                    <tp:taxon-name><tp:taxon-name-part taxon-name-part-type="genus" reg="Toninia">Toninia</tp:taxon-name-part><tp:taxon-name-part taxon-name-part-type="species" reg="populorum">populorum</tp:taxon-name-part></tp:taxon-name>
                  </italic>
                </td><td rowspan="1" colspan="1" style="color: #41422f">
                  <ext-link xmlns:xlink="http://www.w3.org/1999/xlink" ext-link-type="gen" xlink:href="MG925950" xlink:type="simple">MG925950</ext-link>
                </td><td rowspan="1" colspan="1" style="color: #41422f">
                  <ext-link xmlns:xlink="http://www.w3.org/1999/xlink" ext-link-type="gen" xlink:href="MG926039" xlink:type="simple">MG926039</ext-link>
                </td><td rowspan="1" colspan="1" style="color: #41422f">
                  <ext-link xmlns:xlink="http://www.w3.org/1999/xlink" ext-link-type="gen" xlink:href="MG925843" xlink:type="simple">MG925843</ext-link>
                </td><td rowspan="1" colspan="1" style="color: #41422f">
                  <ext-link xmlns:xlink="http://www.w3.org/1999/xlink" ext-link-type="gen" xlink:href="MG926228" xlink:type="simple">MG926228</ext-link>
                </td><td rowspan="1" colspan="1"/></tr><tr><td rowspan="1" colspan="1">
                  <italic>
                    <tp:taxon-name><tp:taxon-name-part taxon-name-part-type="genus" reg="Toniniopsis">Toniniopsis</tp:taxon-name-part><tp:taxon-name-part taxon-name-part-type="species" reg="aromatica">aromatica</tp:taxon-name-part></tp:taxon-name>
                  </italic>
                </td><td rowspan="1" colspan="1" style="color: #41422f">
                  <ext-link xmlns:xlink="http://www.w3.org/1999/xlink" ext-link-type="gen" xlink:href="AF282126" xlink:type="simple">AF282126</ext-link>
                </td><td rowspan="1" colspan="1" style="color: #41422f">
                  <ext-link xmlns:xlink="http://www.w3.org/1999/xlink" ext-link-type="gen" xlink:href="MG926113" xlink:type="simple">MG926113</ext-link>
                </td><td rowspan="1" colspan="1" style="color: #41422f">
                  <ext-link xmlns:xlink="http://www.w3.org/1999/xlink" ext-link-type="gen" xlink:href="MG925926" xlink:type="simple">MG925926</ext-link>
                </td><td rowspan="1" colspan="1" style="color: #41422f">
                  <ext-link xmlns:xlink="http://www.w3.org/1999/xlink" ext-link-type="gen" xlink:href="MG926284" xlink:type="simple">MG926284</ext-link>
                </td><td rowspan="1" colspan="1"/></tr><tr><td rowspan="1" colspan="1">
                  <italic>
                    <tp:taxon-name><tp:taxon-name-part taxon-name-part-type="genus" reg="Toniniopsis">Toniniopsis</tp:taxon-name-part><tp:taxon-name-part taxon-name-part-type="species" reg="subincompta">subincompta</tp:taxon-name-part></tp:taxon-name>
                  </italic>
                </td><td rowspan="1" colspan="1" style="color: #41422f">
                  <ext-link xmlns:xlink="http://www.w3.org/1999/xlink" ext-link-type="gen" xlink:href="AF282125" xlink:type="simple">AF282125</ext-link>
                </td><td rowspan="1" colspan="1" style="color: #41422f">
                  <ext-link xmlns:xlink="http://www.w3.org/1999/xlink" ext-link-type="gen" xlink:href="MG926046" xlink:type="simple">MG926046</ext-link>
                </td><td rowspan="1" colspan="1" style="color: #41422f">
                  <ext-link xmlns:xlink="http://www.w3.org/1999/xlink" ext-link-type="gen" xlink:href="MG925851" xlink:type="simple">MG925851</ext-link>
                </td><td rowspan="1" colspan="1" style="color: #41422f">
                  <ext-link xmlns:xlink="http://www.w3.org/1999/xlink" ext-link-type="gen" xlink:href="MG926236" xlink:type="simple">MG926236</ext-link>
                </td><td rowspan="1" colspan="1"/></tr><tr><td rowspan="1" colspan="1">
                  <italic>
                    <tp:taxon-name><tp:taxon-name-part taxon-name-part-type="genus" reg="Tylocliostomum">Tylocliostomum</tp:taxon-name-part><tp:taxon-name-part taxon-name-part-type="species" reg="viridifarinosum">viridifarinosum</tp:taxon-name-part></tp:taxon-name>
                  </italic>
                </td><td rowspan="1" colspan="1" style="color: #41422f">
                  <ext-link xmlns:xlink="http://www.w3.org/1999/xlink" ext-link-type="gen" xlink:href="NR_174049" xlink:type="simple">NR_174049</ext-link>
                </td><td rowspan="1" colspan="1">–</td><td rowspan="1" colspan="1">–</td><td rowspan="1" colspan="1">–</td><td rowspan="1" colspan="1"/></tr><tr><td rowspan="1" colspan="1">
                  <italic>
                    <tp:taxon-name><tp:taxon-name-part taxon-name-part-type="genus" reg="Tylothallia">Tylothallia</tp:taxon-name-part><tp:taxon-name-part taxon-name-part-type="species" reg="biformigera">biformigera</tp:taxon-name-part></tp:taxon-name>
                  </italic>
                </td><td rowspan="1" colspan="1" style="color: #41422f">
                  <ext-link xmlns:xlink="http://www.w3.org/1999/xlink" ext-link-type="gen" xlink:href="AF282077" xlink:type="simple">AF282077</ext-link>
                </td><td rowspan="1" colspan="1" style="color: #41422f">
                  <ext-link xmlns:xlink="http://www.w3.org/1999/xlink" ext-link-type="gen" xlink:href="MG926129" xlink:type="simple">MG926129</ext-link>
                </td><td rowspan="1" colspan="1" style="color: #41422f">
                  <ext-link xmlns:xlink="http://www.w3.org/1999/xlink" ext-link-type="gen" xlink:href="MG925946" xlink:type="simple">MG925946</ext-link>
                </td><td rowspan="1" colspan="1" style="color: #41422f">
                  <ext-link xmlns:xlink="http://www.w3.org/1999/xlink" ext-link-type="gen" xlink:href="MG926304" xlink:type="simple">MG926304</ext-link>
                </td><td rowspan="1" colspan="1"/></tr><tr><td rowspan="1" colspan="1">
                  <italic>
                    <tp:taxon-name><tp:taxon-name-part taxon-name-part-type="genus" reg="Waynea">Waynea</tp:taxon-name-part><tp:taxon-name-part taxon-name-part-type="species" reg="californica">californica</tp:taxon-name-part></tp:taxon-name>
                  </italic>
                </td><td rowspan="1" colspan="1">–</td><td rowspan="1" colspan="1" style="color: #41422f">
                  <ext-link xmlns:xlink="http://www.w3.org/1999/xlink" ext-link-type="gen" xlink:href="MG926130" xlink:type="simple">MG926130</ext-link>
                </td><td rowspan="1" colspan="1" style="color: #41422f">
                  <ext-link xmlns:xlink="http://www.w3.org/1999/xlink" ext-link-type="gen" xlink:href="MG925947" xlink:type="simple">MG925947</ext-link>
                </td><td rowspan="1" colspan="1" style="color: #41422f">
                  <ext-link xmlns:xlink="http://www.w3.org/1999/xlink" ext-link-type="gen" xlink:href="MG926305" xlink:type="simple">MG926305</ext-link>
                </td><td rowspan="1" colspan="1"/></tr><tr><td rowspan="1" colspan="1">
                  <italic>
                    <tp:taxon-name><tp:taxon-name-part taxon-name-part-type="genus" reg="Vermilacinia">Vermilacinia</tp:taxon-name-part><tp:taxon-name-part taxon-name-part-type="species" reg="breviloba">breviloba</tp:taxon-name-part></tp:taxon-name>
                  </italic>
                </td><td rowspan="1" colspan="1" style="color: #41422f">
                  <ext-link xmlns:xlink="http://www.w3.org/1999/xlink" ext-link-type="gen" xlink:href="MN811352" xlink:type="simple">MN811352</ext-link>
                </td><td rowspan="1" colspan="1" style="color: #41422f">
                  <ext-link xmlns:xlink="http://www.w3.org/1999/xlink" ext-link-type="gen" xlink:href="MN811548" xlink:type="simple">MN811548</ext-link>
                </td><td rowspan="1" colspan="1">–</td><td rowspan="1" colspan="1" style="color: #41422f">
                  <ext-link xmlns:xlink="http://www.w3.org/1999/xlink" ext-link-type="gen" xlink:href="MN757330" xlink:type="simple">MN757330</ext-link>
                </td><td rowspan="1" colspan="1"/></tr></tbody></table></table-wrap></tp:treatment-sec><ref-list><ref id="B13"><mixed-citation xmlns:xlink="http://www.w3.org/1999/xlink" xlink:type="simple"><person-group><name name-style="western"><surname>Flakus</surname><given-names>A</given-names></name><name name-style="western"><surname>Elix</surname><given-names>JA</given-names></name><name name-style="western"><surname>Rodriguez</surname><given-names>P</given-names></name><name name-style="western"><surname>Kukwa</surname><given-names>M</given-names></name></person-group> (<year>2011a</year>) <article-title>New species and records of <italic><tp:taxon-name><tp:taxon-name-part taxon-name-part-type="genus">Lepraria</tp:taxon-name-part></tp:taxon-name></italic> (<tp:taxon-name><tp:taxon-name-part taxon-name-part-type="family">Stereocaulaceae</tp:taxon-name-part></tp:taxon-name>, lichenized <tp:taxon-name><tp:taxon-name-part taxon-name-part-type="phylum">Ascomycota</tp:taxon-name-part></tp:taxon-name>) from South America.</article-title><source>Lichenologist</source><volume>43</volume>(<issue>1</issue>): <fpage>57</fpage>–<lpage>66</lpage>. <ext-link xlink:href="10.1017/S0024282910000502" ext-link-type="doi" xlink:type="simple">https://doi.org/10.1017/S0024282910000502</ext-link></mixed-citation></ref><ref id="B23"><mixed-citation xmlns:xlink="http://www.w3.org/1999/xlink" xlink:type="simple"><person-group><name name-style="western"><surname>Guzow-Krzemińska</surname><given-names>B</given-names></name><name name-style="western"><surname>Flakus</surname><given-names>A</given-names></name><name name-style="western"><surname>Kosecka</surname><given-names>M</given-names></name><name name-style="western"><surname>Jabłońska</surname><given-names>A</given-names></name><name name-style="western"><surname>Rodriguez-Flakus</surname><given-names>P</given-names></name><name name-style="western"><surname>Kukwa</surname><given-names>M</given-names></name></person-group> (<year>2019b</year>) <article-title>New species and records of lichens from Bolivia.</article-title><source>Phytotaxa</source><volume>397</volume>(<issue>4</issue>): <fpage>257</fpage>–<lpage>279</lpage>. <ext-link xlink:href="10.11646/phytotaxa.397.4.1" ext-link-type="doi" xlink:type="simple">https://doi.org/10.11646/phytotaxa.397.4.1</ext-link></mixed-citation></ref></ref-list></tp:taxon-treatment>
